# Supplementary material for: Dynamic compartmentalization of the pro-invasive transcription factor NHR-67 reveals a role for Groucho in regulating a proliferative-invasive cellular switch in C. elegans
Source: eLife. 2023 Dec 1;12:RP84355. doi: 10.7554/eLife.84355 (PMC10691804; doi:10.7554/eLife.84355)
Supplement: Figure 1—source data 1. — In all source files: ROI, region of interest; BG, background; BS, background-subtracted. [file elife-84355-fig1-data1.zip › MedwigKinneyetal2023_Fig1SourceData1.csv]

Strain	Expression	Image	Cell	ROI_MGV	BG_MGV	MGV_BS	MGV_Normalized
DQM335	EGL-43	1	AC	12686.844	2332.211	10354.633	113.7780351
DQM335	EGL-43	1	VU	11787.511	2342.004	9445.507	103.7884421
DQM335	EGL-43	1	VU	12083.79	2342.439	9741.351	107.0392139
DQM335	EGL-43	1	VU	12082.295	2365.35	9716.945	106.7710376
DQM335	EGL-43	2	AC	10495.713	2779.485	7716.228	84.78690267
DQM335	EGL-43	2	VU	8849.844	2651.733	6198.111	68.10563841
DQM335	EGL-43	2	VU	9674.329	2616.435	7057.894	77.55304426
DQM335	EGL-43	2	VU	9950.685	2628.477	7322.208	80.45736038
DQM335	EGL-43	3	AC	11132.25	2324.387	8807.863	96.78192802
DQM335	EGL-43	3	VU	9901.321	2343.812	7557.509	83.04287794
DQM335	EGL-43	3	VU	9709.942	2322.068	7387.874	81.17890681
DQM335	EGL-43	3	VU	10112.224	2323.486	7788.738	85.58365184
DQM335	EGL-43	4	AC	12055.64	2305.96	9749.68	107.130734
DQM335	EGL-43	4	VU	12244.897	2318.132	9926.765	109.0765667
DQM335	EGL-43	4	VU	11281.265	2300.212	8981.053	98.68496195
DQM335	EGL-43	4	VU	11589.696	2306.606	9283.09	102.0037832
DQM335	EGL-43	5	AC	11156.872	2292.112	8864.76	97.40711955
DQM335	EGL-43	5	VU	11204.362	2303.997	8900.365	97.79835186
DQM335	EGL-43	5	VU	9644.139	2299.325	7344.814	80.70575801
DQM335	EGL-43	5	VU	10506.224	2283.092	8223.132	90.35682881
DQM335	EGL-43	6	AC	11582.047	2377.946	9204.101	101.135842
DQM335	EGL-43	6	VU	13151.401	2377.23	10774.171	118.3879724
DQM335	EGL-43	6	VU	13339.42	2414.717	10924.703	120.0420374
DQM335	EGL-43	6	VU	12774.885	2376.223	10398.662	114.2618314
DQM335	EGL-43	7	AC	12025.367	2318.62	9706.747	106.6589807
DQM335	EGL-43	7	VU	10978.234	2333.501	8644.733	94.98943466
DQM335	EGL-43	7	VU	11074.78	2338.441	8736.339	95.99601314
DQM335	EGL-43	7	VU	11128.899	2335.129	8793.77	96.62707233
DQM335	EGL-43	8	AC	12976.871	2290.034	10686.837	117.4283353
DQM335	EGL-43	8	VU	11358.899	2286.377	9072.522	99.69003505
DQM335	EGL-43	8	VU	11578.369	2292.967	9285.402	102.0291878
DQM335	EGL-43	8	VU	11555.531	2290.439	9265.092	101.8060189
DQM335	EGL-43	9	AC	11156.869	2286.575	8870.294	97.46792785
DQM335	EGL-43	9	VU	11430.235	2284.397	9145.838	100.4956407
DQM335	EGL-43	9	VU	12764.113	2270.843	10493.27	115.3013962
DQM335	EGL-43	9	VU	12077.73	2284.67	9793.06	107.607399
DQM335	EGL-43	10	AC	11281.524	2356.897	8924.627	98.06494582
DQM335	EGL-43	10	VU	11318.234	2393.444	8924.79	98.06673689
DQM335	EGL-43	10	VU	11490.912	2266.108	9224.804	101.3633292
DQM335	EGL-43	10	VU	11377.967	2270.39	9107.577	100.0752239
DQM335	EGL-43	11	AC	11680.111	2290.006	9390.105	103.1796778
DQM335	EGL-43	11	VU	11215.963	2285.469	8930.494	98.12941317
DQM335	EGL-43	11	VU	11309.517	2291.231	9018.286	99.09408292
DQM335	EGL-43	11	VU	10701.249	2280.474	8420.775	92.52855544
DQM335	EGL-43	12	AC	12182.984	2374.574	9808.41	107.7760667
DQM335	EGL-43	12	VU	10746.086	2414.547	8331.539	91.54801883
DQM335	EGL-43	12	VU	9568.739	2427.837	7140.902	78.46514681
DQM335	EGL-43	12	VU	10400.617	2504.321	7896.296	86.76551294
DQM335	EGL-43	13	AC	12711.335	2320.179	10391.156	114.1793545
DQM335	EGL-43	13	VU	12392.62	2323.852	10068.768	110.6369138
DQM335	EGL-43	13	VU	14455.039	2325.57	12129.469	133.2801607
DQM335	EGL-43	13	VU	12844.312	2326.988	10517.324	115.5657047
DQM335	EGL-43	14	AC	11433.269	2297.997	9135.272	100.3795401
DQM335	EGL-43	14	VU	10314.68	2345.283	7969.397	87.5687561
DQM335	EGL-43	14	VU	11255.501	2372.883	8882.618	97.60334554
DQM335	EGL-43	14	VU	11814.635	2320.222	9494.413	104.3258275
DQM335	EGL-43	15	AC	10631.491	2287.346	8344.145	91.68653517
DQM335	EGL-43	15	VU	10519.959	2301.285	8218.674	90.30784374
DQM335	EGL-43	15	VU	11661.433	2313.581	9347.852	102.7153964
DQM335	EGL-43	15	VU	12542.405	2316.499	10225.906	112.3635663
DQM335	EGL-43	16	AC	10956.964	2329.893	8627.071	94.79536234
DQM335	EGL-43	16	VU	12422.796	2382.78	10040.016	110.3209832
DQM335	EGL-43	16	VU	11786.36	2338.736	9447.624	103.8117039
DQM335	EGL-43	16	VU	12178.524	2353.838	9824.686	107.9549095
DQM335	EGL-43	17	AC	12208.238	2504.957	9703.281	106.6208958
DQM335	EGL-43	17	VU	12626.22	2451.433	10174.787	111.8018642
DQM335	EGL-43	17	VU	12789.228	2468.663	10320.565	113.4036916
DQM335	EGL-43	17	VU	10432.418	2570.24	7862.178	86.39061998
DQM335	EGL-43	18	AC	10279.368	2265.635	8013.733	88.05592575
DQM335	EGL-43	18	VU	8885.766	2269.876	6615.89	72.69624763
DQM335	EGL-43	18	VU	8197.924	2273.34	5924.584	65.10008866
DQM335	EGL-43	18	VU	8008.74	2268.415	5740.325	63.07542714
DQM335	EGL-43	19	AC	11164.858	2317.523	8847.335	97.21565142
DQM335	EGL-43	19	VU	10768.096	2322.91	8445.186	92.79678664
DQM335	EGL-43	19	VU	10430.628	2325.829	8104.799	89.05657064
DQM335	EGL-43	19	VU	10449.552	2326.878	8122.674	89.25298343
DQM335	EGL-43	20	AC	11605.632	2337.19	9268.442	101.8428291
DQM335	EGL-43	20	VU	8071.63	2367.839	5703.791	62.67398687
DQM335	EGL-43	20	VU	7746.56	2390.016	5356.544	58.85839231
DQM335	EGL-43	20	VU	10206.311	2371.014	7835.297	86.0952481
DQM335	EGL-43	21	AC	12856.391	2319.244	10537.147	115.7835223
DQM335	EGL-43	21	VU	12041.452	2322.264	9719.188	106.795684
DQM335	EGL-43	21	VU	12046.629	2337.252	9709.377	106.6878794
DQM335	EGL-43	21	VU	12108.906	2319.986	9788.92	107.5619081
DQM335	EGL-43	22	AC	12589.103	2249.247	10339.856	113.6156635
DQM335	EGL-43	22	VU	9502.418	2240.94	7261.478	79.79005136
DQM335	EGL-43	22	VU	9109.708	2255.011	6854.697	75.32028957
DQM335	EGL-43	22	VU	9368.029	2254.397	7113.632	78.16550055
DQM335	EGL-43	23	AC	11377.422	2309.229	9068.193	99.64246744
DQM335	EGL-43	23	VU	8649.909	2308.79	6341.119	69.67702865
DQM335	EGL-43	23	VU	9009.405	2309.758	6699.647	73.61658029
DQM335	EGL-43	23	VU	9248.634	2320.168	6928.466	76.1308728
DQM335	EGL-43	24	AC	11696.937	2290.619	9406.318	103.3578283
DQM335	EGL-43	24	VU	9884.252	2296.431	7587.821	83.37595008
DQM335	EGL-43	24	VU	10071.193	2283.752	7787.441	85.56940024
DQM335	EGL-43	24	VU	10696.652	2290.929	8405.723	92.36316213
DQM335	EGL-43	25	AC	10929.826	2262.422	8667.404	95.23854652
DQM335	EGL-43	25	VU	8577.938	2263.902	6314.036	69.37943718
DQM335	EGL-43	25	VU	8803.482	2266.103	6537.379	71.8335587
DQM335	EGL-43	25	VU	8976.572	2259.376	6717.196	73.80941095
DQM335	EGL-43	26	AC	12033.191	2285.217	9747.974	107.1119882
DQM335	EGL-43	26	VU	9557.07	2263.903	7293.167	80.13825415
DQM335	EGL-43	26	VU	9670.705	2296.07	7374.635	81.03343498
DQM335	EGL-43	26	VU	9164.782	2289.336	6875.446	75.54828224
DQM335	EGL-43	27	AC	12120.705	2235.186	9885.519	108.6233503
DQM335	EGL-43	27	VU	10535.626	2219.293	8316.333	91.38093335
DQM335	EGL-43	27	VU	9979.65	2221.954	7757.696	85.24255837
DQM335	EGL-43	27	VU	9825.971	2221.631	7604.34	83.55746297
DQM335	EGL-43	28	AC	10641.045	2251.688	8389.357	92.18333043
DQM335	EGL-43	28	VU	9053.834	2262.843	6790.991	74.62027987
DQM335	EGL-43	28	VU	9320.926	2265.096	7055.83	77.53036476
DQM335	EGL-43	28	VU	9378.407	2258.025	7120.382	78.23967042
DQM335	EGL-43	29	AC	11528.688	2382.134	9146.554	100.5035082
DQM335	EGL-43	29	VU	9926.743	2389.741	7537.002	82.8175444
DQM335	EGL-43	29	VU	10111.373	2383.655	7727.718	84.91315626
DQM335	EGL-43	29	VU	8995.761	2395.679	6600.082	72.5225473
DQM335	EGL-43	30	AC	11247.991	2361.547	8886.444	97.64538612
DQM335	EGL-43	30	VU	10213.967	2354.602	7859.365	86.35971037
DQM335	EGL-43	30	VU	9455.974	2372.018	7083.956	77.83941686
DQM335	EGL-43	30	VU	9705.316	2353.136	7352.18	80.78669656
DQM335	EGL-43	31	AC	9884.733	2307.962	7576.771	83.25453127
DQM335	EGL-43	31	VU	11504.071	2302.726	9201.345	101.1055587
DQM335	EGL-43	31	VU	9426.571	2293.341	7133.23	78.38084589
DQM335	EGL-43	31	VU	10187.833	2307.873	7879.96	86.58601088
DQM335	EGL-43	32	AC	10016.037	2258.817	7757.22	85.23732802
DQM335	EGL-43	32	VU	10836.278	2249.833	8586.445	94.34895864
DQM335	EGL-43	32	VU	9936.423	2258.674	7677.749	84.36409048
DQM335	EGL-43	32	VU	10055.486	2244.931	7810.555	85.82337984
DQM335	EGL-43	33	AC	10408.145	2305.68	8102.465	89.03092435
DQM335	EGL-43	33	VU	8203.084	2299.494	5903.59	64.8694039
DQM335	EGL-43	33	VU	7986.09	2295.803	5690.287	62.52560318
DQM335	EGL-43	33	VU	8483.166	2294.675	6188.491	67.99993262
DQM335	EGL-43	34	AC	11185.205	2260.323	8924.882	98.06774779
DQM335	EGL-43	34	VU	9919.425	2269.317	7650.108	84.06036763
DQM335	EGL-43	34	VU	9489.75	2265.074	7224.676	79.38566626
DQM335	EGL-43	34	VU	8871.387	2257.448	6613.939	72.67480979
DQM335	EGL-43	35	AC	10792.858	2325.615	8467.243	93.03915178
DQM335	EGL-43	35	VU	10414.574	2313.928	8100.646	89.01093694
DQM335	EGL-43	35	VU	10809.403	2320.332	8489.071	93.27900065
DQM335	EGL-43	35	VU	10006.396	2311.766	7694.63	84.54958107
DQM335	EGL-43	36	AC	10956.812	2306.236	8650.576	95.05363829
DQM335	EGL-43	36	VU	10665.201	2294.486	8370.715	91.97848974
DQM335	EGL-43	36	VU	10570.681	2302.786	8267.895	90.8486904
DQM335	EGL-43	36	VU	9916.229	2292.295	7623.934	83.77276436
DQM335	EGL-43	37	AC	10533.873	2314.548	8219.325	90.31499701
DQM335	EGL-43	37	VU	7048.684	2316.434	4732.25	51.99856979
DQM335	EGL-43	37	VU	8042.502	2313.303	5729.199	62.95317323
DQM335	EGL-43	37	VU	6701.389	2300.966	4400.423	48.35241216
DQM335	EGL-43	38	AC	11018.489	2294.882	8723.607	95.85611229
DQM335	EGL-43	38	VU	9799.801	2286.479	7513.322	82.55734552
DQM335	EGL-43	38	VU	10110.231	2288.26	7821.971	85.94882031
DQM335	EGL-43	38	VU	9603.989	2280.018	7323.971	80.47673245
DQM335	EGL-43	40	AC	12288.307	2271.37	10016.937	110.0673882
DQM335	EGL-43	40	VU	10919.342	2271.815	8647.527	95.02013549
DQM335	EGL-43	40	VU	10978.986	2272.284	8706.702	95.67035798
DQM335	EGL-43	40	VU	11928.92	2278.728	9650.192	106.0375471
DQM350	HLH-2	1	AC	29430.887	2311.67	27119.217	114.0390613
DQM350	HLH-2	1	VU	6122.563	2331.049	3791.514	15.94370138
DQM350	HLH-2	1	VU	7064.457	2326.433	4738.024	19.92387205
DQM350	HLH-2	1	VU	6093.677	2332.168	3761.509	15.81752731
DQM350	HLH-2	2	AC	21825.969	2372.757	19453.212	81.80273185
DQM350	HLH-2	2	VU	6164.241	2370.857	3793.384	15.95156492
DQM350	HLH-2	2	VU	5504.772	2393.166	3111.606	13.0846192
DQM350	HLH-2	2	VU	6722.878	2378.918	4343.96	18.26679291
DQM350	HLH-2	3	AC	30246.341	2344.434	27901.907	117.3303523
DQM350	HLH-2	3	VU	6218.695	2372.147	3846.548	16.17512494
DQM350	HLH-2	3	VU	8013.289	2367.6	5645.689	23.74069554
DQM350	HLH-2	3	VU	7049.7	2387.144	4662.556	19.60652144
DQM350	HLH-2	4	AC	28798.382	2392.355	26406.027	111.040025
DQM350	HLH-2	4	VU	6059.279	2404.722	3654.557	15.36778329
DQM350	HLH-2	4	VU	8061.131	2419.237	5641.894	23.72473718
DQM350	HLH-2	4	VU	6322.253	2434.785	3887.468	16.3471977
DQM350	HLH-2	5	AC	32449.115	2270.861	30178.254	126.9026225
DQM350	HLH-2	5	VU	5697.937	2265.876	3432.061	14.43216502
DQM350	HLH-2	5	VU	6432.081	2278.71	4153.371	17.46534681
DQM350	HLH-2	5	VU	5672.757	2277.556	3395.201	14.27716497
DQM350	HLH-2	6	AC	30710.796	2330.284	28380.512	119.3429349
DQM350	HLH-2	6	VU	6751.096	2328.725	4422.371	18.59651913
DQM350	HLH-2	6	VU	6474.508	2330.909	4143.599	17.42425456
DQM350	HLH-2	6	VU	8231.274	2338.636	5892.638	24.77914116
DQM350	HLH-2	7	AC	31829.755	2330.297	29499.458	124.0482164
DQM350	HLH-2	7	VU	6217.184	2409.684	3807.5	16.01092414
DQM350	HLH-2	7	VU	6028.336	2419.094	3609.242	15.17722911
DQM350	HLH-2	7	VU	8151.808	2411.11	5740.698	24.14021803
DQM350	HLH-2	8	AC	22500.488	2279.61	20220.878	85.03084534
DQM350	HLH-2	8	VU	5183.595	2289.076	2894.519	12.17174632
DQM350	HLH-2	8	VU	5679.387	2286.198	3393.189	14.26870431
DQM350	HLH-2	8	VU	6014.346	2270.923	3743.423	15.74147384
DQM350	HLH-2	9	AC	26632.982	2277.082	24355.9	102.4190327
DQM350	HLH-2	9	VU	6197.515	2262.092	3935.423	16.54885334
DQM350	HLH-2	9	VU	6498.467	2282.552	4215.915	17.72835068
DQM350	HLH-2	9	VU	6613.687	2283.532	4330.155	18.20874148
DQM350	HLH-2	10	AC	22139.719	2335.694	19804.025	83.27793614
DQM350	HLH-2	10	VU	6656.643	2367.319	4289.324	18.03704298
DQM350	HLH-2	10	VU	6731.394	2360.351	4371.043	18.38067968
DQM350	HLH-2	10	VU	6879.019	2350.399	4528.62	19.04330696
DQM350	HLH-2	11	AC	24995.227	2292.594	22702.633	95.46687713
DQM350	HLH-2	11	VU	6209.021	2308.174	3900.847	16.40345775
DQM350	HLH-2	11	VU	7185.98	2297.304	4888.676	20.55737901
DQM350	HLH-2	11	VU	6279.092	2305.964	3973.128	16.70740669
DQM350	HLH-2	12	AC	30743.496	2314.619	28428.877	119.5463146
DQM350	HLH-2	12	VU	6984.379	2356.507	4627.872	19.4606717
DQM350	HLH-2	12	VU	6824.839	2358.097	4466.742	18.78310369
DQM350	HLH-2	12	VU	7142.935	2354.458	4788.477	20.13603204
DQM350	HLH-2	13	AC	24151.503	2267.851	21883.652	92.02297886
DQM350	HLH-2	13	VU	5761.932	2251.796	3510.136	14.76047832
DQM350	HLH-2	13	VU	6104.306	2261.571	3842.735	16.15909089
DQM350	HLH-2	13	VU	6113.121	2264.028	3849.093	16.18582692
DQM350	HLH-2	14	AC	20324.268	2276.384	18047.884	75.89318491
DQM350	HLH-2	14	VU	6211.141	2275.603	3935.538	16.54933693
DQM350	HLH-2	14	VU	5377.652	2275.392	3102.26	13.04531832
DQM350	HLH-2	14	VU	8520.067	2289.257	6230.81	26.20118876
DQM350	HLH-2	15	AC	22833.279	2273.26	20560.019	86.45696768
DQM350	HLH-2	15	VU	5281.169	2277.416	3003.753	12.63108638
DQM350	HLH-2	15	VU	6691.153	2272.541	4418.612	18.58071215
DQM350	HLH-2	15	VU	6811.507	2280.333	4531.174	19.05404679
DQM350	HLH-2	16	AC	30026.181	2288.266	27737.915	116.6407492
DQM350	HLH-2	16	VU	6076.993	2263.071	3813.922	16.0379293
DQM350	HLH-2	16	VU	5843.681	2274.582	3569.099	15.00842372
DQM350	HLH-2	16	VU	6502.184	2271.971	4230.213	17.78847523
DQM350	HLH-2	17	AC	29023.667	2286.091	26737.576	112.4342222
DQM350	HLH-2	17	VU	5765.985	2290.279	3475.706	14.61569667
DQM350	HLH-2	17	VU	6027.112	2288.998	3738.114	15.71914896
DQM350	HLH-2	17	VU	6129.499	2293.126	3836.373	16.13233803
DQM350	HLH-2	18	AC	20810.444	2323.293	18487.151	77.74034725
DQM350	HLH-2	18	VU	7494.155	2324.539	5169.616	21.73876023
DQM350	HLH-2	18	VU	6346.861	2319.383	4027.478	16.93595396
DQM350	HLH-2	18	VU	7114.679	2325.917	4788.762	20.13723049
DQM350	HLH-2	19	AC	30430.563	2315.248	28115.315	118.2277546
DQM350	HLH-2	19	VU	5882.311	2323.13	3559.181	14.96671753
DQM350	HLH-2	19	VU	5970.498	2319.97	3650.528	15.35084094
DQM350	HLH-2	19	VU	6518.708	2313.903	4204.805	17.68163201
DQM350	HLH-2	20	AC	28021.435	2302.86	25718.575	108.1492195
DQM350	HLH-2	20	VU	6469.267	2321.949	4147.318	17.43989333
DQM350	HLH-2	20	VU	6669.273	2327.904	4341.369	18.25589749
DQM350	HLH-2	20	VU	7627.952	2321.163	5306.789	22.31558663
DQM350	HLH-2	21	AC	28797.189	2258.443	26538.746	111.5981218
DQM350	HLH-2	21	VU	5853.105	2251.357	3601.748	15.14571608
DQM350	HLH-2	21	VU	5711.641	2251.441	3460.2	14.55049237
DQM350	HLH-2	21	VU	6221.091	2260.481	3960.61	16.65476723
DQM350	HLH-2	22	AC	20677.32	2300.318	18377.002	77.27715952
DQM350	HLH-2	22	VU	6247.404	2307.629	3939.775	16.56715394
DQM350	HLH-2	22	VU	7142.332	2314.287	4828.045	20.30241949
DQM350	HLH-2	22	VU	6057.971	2296.896	3761.075	15.8157023
DQM350	HLH-2	23	AC	24501.705	2272.375	22229.33	93.47658995
DQM350	HLH-2	23	VU	5769.267	2260.011	3509.256	14.75677783
DQM350	HLH-2	23	VU	6149.538	2258.976	3890.562	16.36020828
DQM350	HLH-2	23	VU	6775.42	2260.48	4514.94	18.98578117
DQM350	HLH-2	24	AC	26772.201	2277.472	24494.729	103.0028228
DQM350	HLH-2	24	VU	5805.112	2280.757	3524.355	14.82027066
DQM350	HLH-2	24	VU	7351.235	2285.121	5066.114	21.30352381
DQM350	HLH-2	24	VU	8436.879	2287.154	6149.725	25.8602181
DQM350	HLH-2	25	AC	25243.341	2296.494	22946.847	96.49382179
DQM350	HLH-2	25	VU	5901.992	2291.133	3610.859	15.18402876
DQM350	HLH-2	25	VU	6756.139	2292.144	4463.995	18.77155228
DQM350	HLH-2	25	VU	6429.982	2295.062	4134.92	17.38775848
DQM350	HLH-2	26	AC	22167.704	2443.596	19724.108	82.94187704
DQM350	HLH-2	26	VU	6389.592	2318.116	4071.476	17.12097002
DQM350	HLH-2	26	VU	6446.145	2317.34	4128.805	17.36204429
DQM350	HLH-2	26	VU	6344.037	2315.737	4028.3	16.93941056
DQM350	HLH-2	27	AC	25685.934	2393.908	23292.026	97.94533454
DQM350	HLH-2	27	VU	6689.694	2396.339	4293.355	18.05399375
DQM350	HLH-2	27	VU	7078.49	2402.562	4675.928	19.66275206
DQM350	HLH-2	27	VU	6370.143	2401.268	3968.875	16.6895224
DQM350	HLH-2	28	AC	22754.021	2302.224	20451.797	86.00188318
DQM350	HLH-2	28	VU	5468.124	2317.029	3151.095	13.25067446
DQM350	HLH-2	28	VU	6258.914	2332.263	3926.651	16.51196619
DQM350	HLH-2	28	VU	5846.623	2314.929	3531.694	14.8511319
DQM350	HLH-2	29	AC	20886.559	2299.962	18586.597	78.15852778
DQM350	HLH-2	29	VU	6137.472	2283.367	3854.105	16.20690289
DQM350	HLH-2	29	VU	6083.696	2288.048	3795.648	15.96108527
DQM350	HLH-2	29	VU	5433.623	2286.075	3147.548	13.23575896
DQM350	HLH-2	30	AC	27357.531	2318.543	25038.988	105.2914871
DQM350	HLH-2	30	VU	7432.415	2315.583	5116.832	21.51679815
DQM350	HLH-2	30	VU	6155.649	2313.3	3842.349	16.15746772
DQM350	HLH-2	30	VU	6466.441	2307.499	4158.942	17.48877343
DQM368	NHR-67	1	AC	15816.997	2276.235	13540.762	99.76991258
DQM368	NHR-67	1	VU	6290.922	2277.386	4013.536	29.57220102
DQM368	NHR-67	1	VU	6319.865	2280.021	4039.844	29.76604143
DQM368	NHR-67	1	VU	6889.46	2272.75	4616.71	34.01645735
DQM368	NHR-67	2	AC	19130.825	2298.837	16831.988	124.0200493
DQM368	NHR-67	2	VU	6564.42	2302.502	4261.918	31.40230855
DQM368	NHR-67	2	VU	7125.606	2301.795	4823.811	35.54240166
DQM368	NHR-67	2	VU	7469.307	2300.75	5168.557	38.08253037
DQM368	NHR-67	3	AC	13131.493	2617.987	10513.506	77.46473755
DQM368	NHR-67	3	VU	5998.342	2628.222	3370.12	24.83143695
DQM368	NHR-67	3	VU	5495.135	2581.122	2914.013	21.47078741
DQM368	NHR-67	3	VU	5788.747	2560.293	3228.454	23.78762535
DQM368	NHR-67	4	AC	18754.06	2270.378	16483.682	121.4536901
DQM368	NHR-67	4	VU	7144.644	2281.876	4862.768	35.82944138
DQM368	NHR-67	4	VU	6696.769	2288.572	4408.197	32.48010927
DQM368	NHR-67	4	VU	6695.891	2288.824	4407.067	32.4717833
DQM368	NHR-67	5	AC	17416.029	2301.003	15115.026	111.3692732
DQM368	NHR-67	5	VU	6735.172	2309.973	4425.199	32.60538199
DQM368	NHR-67	5	VU	7702.834	2301.251	5401.583	39.79949309
DQM368	NHR-67	5	VU	7403.484	2317.443	5086.041	37.47454286
DQM368	NHR-67	6	AC	17749.018	2255.615	15493.403	114.157199
DQM368	NHR-67	6	VU	6994.508	2269.967	4724.541	34.81096873
DQM368	NHR-67	6	VU	7089.683	2267.581	4822.102	35.52980955
DQM368	NHR-67	6	VU	6937.364	2261.64	4675.724	34.45127938
DQM368	NHR-67	7	AC	19418.739	2334.117	17084.622	125.8814861
DQM368	NHR-67	7	VU	6974.333	2335.287	4639.046	34.18103161
DQM368	NHR-67	7	VU	7521.886	2364.835	5157.051	37.99775282
DQM368	NHR-67	7	VU	7221.39	2358.239	4863.151	35.83226336
DQM368	NHR-67	8	AC	19038.479	2267.427	16771.052	123.5710658
DQM368	NHR-67	8	VU	6182.398	2261.629	3920.769	28.88868295
DQM368	NHR-67	8	VU	6244.45	2270.64	3973.81	29.27949522
DQM368	NHR-67	8	VU	6089.417	2277.051	3812.366	28.08995702
DQM368	NHR-67	10	AC	16658.637	2258.545	14400.092	106.1015562
DQM368	NHR-67	10	VU	6358.189	2255.266	4102.923	30.23081486
DQM368	NHR-67	10	VU	7173.316	2248.937	4924.379	36.28339841
DQM368	NHR-67	10	VU	6401.732	2259.861	4141.871	30.51778826
DQM368	NHR-67	11	AC	15742.175	2351.024	13391.151	98.6675613
DQM368	NHR-67	11	VU	6409.915	2360.614	4049.301	29.83572171
DQM368	NHR-67	11	VU	6855.344	2357.328	4498.016	33.14190613
DQM368	NHR-67	11	VU	6511.529	2367.336	4144.193	30.53489703
DQM368	NHR-67	12	AC	17247.77	2255.117	14992.653	110.4676147
DQM368	NHR-67	12	VU	6092.911	2247.258	3845.653	28.33521951
DQM368	NHR-67	12	VU	6391.739	2250.845	4140.894	30.51058961
DQM368	NHR-67	12	VU	6366.762	2243.401	4123.361	30.38140442
DQM368	NHR-67	13	AC	19053.467	2336.772	16716.695	123.1705571
DQM368	NHR-67	13	VU	7738.818	2370.168	5368.65	39.55683891
DQM368	NHR-67	13	VU	7724.59	2370.581	5354.009	39.44896232
DQM368	NHR-67	13	VU	7881.829	2377.843	5503.986	40.55401033
DQM368	NHR-67	14	AC	13915.868	2335.911	11579.957	85.32247281
DQM368	NHR-67	14	VU	7178.133	2369.24	4808.893	35.4324841
DQM368	NHR-67	14	VU	7716.851	2375.718	5341.133	39.35409045
DQM368	NHR-67	14	VU	7731.746	2362.25	5369.496	39.56307234
DQM368	NHR-67	15	AC	16894.182	2258.39	14635.792	107.8382212
DQM368	NHR-67	15	VU	6270.284	2252.694	4017.59	29.60207137
DQM368	NHR-67	15	VU	7185.335	2245.924	4939.411	36.39415593
DQM368	NHR-67	15	VU	6868.037	2247.061	4620.976	34.04788974
DQM368	NHR-67	16	AC	17120.662	2254.108	14866.554	109.5385026
DQM368	NHR-67	16	VU	5911.428	2249.917	3661.511	26.97843979
DQM368	NHR-67	16	VU	6229.417	2254.175	3975.242	29.29004637
DQM368	NHR-67	16	VU	6322.013	2251.96	4070.053	29.98862487
DQM368	NHR-67	17	AC	11115.742	2319.42	8796.322	64.8123257
DQM368	NHR-67	17	VU	4736.465	2351.585	2384.88	17.5720738
DQM368	NHR-67	17	VU	5095.571	2368.615	2726.956	20.09252963
DQM368	NHR-67	17	VU	5253.717	2348.741	2904.976	21.40420174
DQM368	NHR-67	18	AC	16770.139	2363.837	14406.302	106.1473122
DQM368	NHR-67	18	VU	6680.706	2397.607	4283.099	31.55837262
DQM368	NHR-67	18	VU	7345.059	2414.364	4930.695	36.32993543
DQM368	NHR-67	18	VU	6669.181	2430.369	4238.812	31.23206085
DQM368	NHR-67	19	AC	16456.24	3078.175	13378.065	98.57114212
DQM368	NHR-67	19	VU	6545.655	3202.449	3343.206	24.63313146
DQM368	NHR-67	19	VU	6838.67	2985.156	3853.514	28.39314028
DQM368	NHR-67	19	VU	6750.031	3118.81	3631.221	26.75525954
DQM368	NHR-67	20	AC	15142.869	2303.805	12839.064	94.59971994
DQM368	NHR-67	20	VU	5500.05	2348.031	3152.019	23.22444336
DQM368	NHR-67	20	VU	6373.467	2335.347	4038.12	29.7533388
DQM368	NHR-67	20	VU	5550.702	2315.269	3235.433	23.83904743
DQM368	NHR-67	21	AC	19183.407	2257.066	16926.341	124.7152532
DQM368	NHR-67	21	VU	5068.399	2264.567	2803.832	20.65896096
DQM368	NHR-67	21	VU	5684.005	2258.962	3425.043	25.23611601
DQM368	NHR-67	21	VU	6809.453	2272.294	4537.159	33.43031631
DQM368	NHR-67	22	AC	17012.16	2513.282	14498.878	106.8294229
DQM368	NHR-67	22	VU	6575.331	2703.727	3871.604	28.5264295
DQM368	NHR-67	22	VU	6712.078	2639.037	4073.041	30.0106408
DQM368	NHR-67	22	VU	6620.087	2516.345	4103.742	30.23684934
DQM368	NHR-67	23	AC	18129.505	2368.741	15760.764	116.1271461
DQM368	NHR-67	23	VU	7462.848	2355.414	5107.434	37.63216898
DQM368	NHR-67	23	VU	7550.982	2379.719	5171.263	38.10246849
DQM368	NHR-67	23	VU	7304.119	2374.672	4929.447	36.32074002
DQM368	NHR-67	24	AC	16167.119	2928.981	13238.138	97.54014368
DQM368	NHR-67	24	VU	6255.891	2798.883	3457.008	25.47163786
DQM368	NHR-67	24	VU	6667.878	2726.765	3941.113	29.03857992
DQM368	NHR-67	24	VU	6367.214	2813.216	3553.998	26.18627148
DQM368	NHR-67	25	AC	17941.333	2297.18	15644.153	115.2679426
DQM368	NHR-67	25	VU	6559.622	2293.548	4266.074	31.43293044
DQM368	NHR-67	25	VU	6578.243	2301.355	4276.888	31.51260925
DQM368	NHR-67	25	VU	6297.436	2293.766	4003.67	29.49950718
DQM368	NHR-67	26	AC	15566.063	2315.91	13250.153	97.6286716
DQM368	NHR-67	26	VU	6554.679	2356.078	4198.601	30.93578151
DQM368	NHR-67	26	VU	6667.016	2344.653	4322.363	31.84767435
DQM368	NHR-67	26	VU	6456.708	2344.651	4112.057	30.29811523
DQM368	NHR-67	27	AC	19064.987	2334.901	16730.086	123.2692235
DQM368	NHR-67	27	VU	7113.528	2338.541	4774.987	35.18266074
DQM368	NHR-67	27	VU	5962.544	2341.564	3620.98	26.67980266
DQM368	NHR-67	27	VU	5981.485	2343.016	3638.469	26.80866365
DQM368	NHR-67	28	AC	15611.303	2333.235	13278.068	97.83435257
DQM368	NHR-67	28	VU	6723.757	2320.618	4403.139	32.44284133
DQM368	NHR-67	28	VU	7212.452	2321.056	4891.396	36.04037582
DQM368	NHR-67	28	VU	6940.74	2323.196	4617.544	34.02260236
DQM368	NHR-67	29	AC	14926.028	2273.583	12652.445	93.22468939
DQM368	NHR-67	29	VU	6037.916	2263.912	3774.004	27.80730133
DQM368	NHR-67	29	VU	6167.672	2273.383	3894.289	28.69357523
DQM368	NHR-67	29	VU	6721.174	2264.507	4456.667	32.83724188
DQM368	NHR-67	30	AC	16569.797	2265.709	14304.088	105.3941875
DQM368	NHR-67	30	VU	6866.951	2267.558	4599.393	33.88886368
DQM368	NHR-67	30	VU	7421.096	2263.216	5157.88	38.00386099
DQM368	NHR-67	30	VU	7155.261	2263.86	4891.401	36.04041266
DQM368	NHR-67	31	AC	11874.192	2276.456	9597.736	70.71723746
DQM368	NHR-67	31	VU	5614.883	2278.466	3336.417	24.58310931
DQM368	NHR-67	31	VU	6092.306	2275.774	3816.532	28.12065259
DQM368	NHR-67	31	VU	5627.545	2272.413	3355.132	24.72100361
DQM368	NHR-67	32	AC	13478.42	2340.033	11138.387	82.06893359
DQM368	NHR-67	32	VU	5906.677	2350.975	3555.702	26.19882675
DQM368	NHR-67	32	VU	6377.989	2342.017	4035.972	29.73751209
DQM368	NHR-67	32	VU	6143.237	2332.777	3810.46	28.07591339
DQM368	NHR-67	33	AC	15623.799	2272.997	13350.802	98.37026516
DQM368	NHR-67	33	VU	6254.093	2274.767	3979.326	29.32013776
DQM368	NHR-67	33	VU	5040.383	2274.126	2766.257	20.38210398
DQM368	NHR-67	33	VU	4801.448	2266.152	2535.296	18.68035642
DQM368	NHR-67	34	AC	16275.102	2312.411	13962.691	102.8787346
DQM368	NHR-67	34	VU	6431.334	2318.495	4112.839	30.3038771
DQM368	NHR-67	34	VU	5715.188	2320.87	3394.318	25.00973063
DQM368	NHR-67	34	VU	5590.169	2314.736	3275.433	24.13377209
DQM368	NHR-67	35	AC	15011.5	2347.006	12664.494	93.31346783
DQM368	NHR-67	35	VU	5718.933	2346.492	3372.441	24.84853834
DQM368	NHR-67	35	VU	5790.383	2342.242	3448.141	25.40630477
DQM368	NHR-67	35	VU	5864.688	2351.304	3513.384	25.88702279
DQM368	NHR-67	36	AC	15698.782	2438.025	13260.757	97.70680311
DQM368	NHR-67	36	VU	5964.475	2447.236	3517.239	25.91542688
DQM368	NHR-67	36	VU	5548.874	2463.998	3084.876	22.72972591
DQM368	NHR-67	36	VU	6054.652	2462.945	3591.707	26.46411579
DQM368	NHR-67	37	AC	15475.955	2295.408	13180.547	97.11580648
DQM368	NHR-67	37	VU	5683.786	2288.013	3395.773	25.02045124
DQM368	NHR-67	37	VU	5693.521	2292.381	3401.14	25.05999592
DQM368	NHR-67	37	VU	4892.258	2301.41	2590.848	19.08967003
DQM368	NHR-67	38	AC	14416.457	2508.803	11907.654	87.7369825
DQM368	NHR-67	38	VU	6378.682	2555.771	3822.911	28.16765381
DQM368	NHR-67	38	VU	7471.381	2558.436	4912.945	36.19915136
DQM368	NHR-67	38	VU	6854.871	2525.737	4329.134	31.89756387
DQM368	NHR-67	39	AC	14534.944	2324.221	12210.723	89.97003022
DQM368	NHR-67	39	VU	6014.864	2310.762	3704.102	27.29225525
DQM368	NHR-67	39	VU	6897.157	2324.032	4573.125	33.69531799
DQM368	NHR-67	39	VU	6955.744	2326.923	4628.821	34.10569261
DQM368	NHR-67	40	AC	14473.382	2287.941	12185.441	89.78374949
DQM368	NHR-67	40	VU	6124.021	2278.743	3845.278	28.33245647
DQM368	NHR-67	40	VU	5851.013	2280.707	3570.306	26.30643072
DQM368	NHR-67	40	VU	6159.914	2276.549	3883.365	28.61308592
DQM368	NHR-67	41	AC	14734.935	2276.227	12458.708	91.7972126
DQM368	NHR-67	41	VU	6375.123	2290.548	4084.575	30.09562465
DQM368	NHR-67	41	VU	6195.941	2290.426	3905.515	28.77628971
DQM368	NHR-67	41	VU	6363.419	2289.91	4073.509	30.01408908
DQM368	NHR-67	42	AC	12705.78	2324.736	10381.044	76.4887421
DQM368	NHR-67	42	VU	5742.391	2335.628	3406.763	25.10142684
DQM368	NHR-67	42	VU	6050.234	2334.415	3715.819	27.37858747
DQM368	NHR-67	42	VU	5759.364	2343.093	3416.271	25.17148289
DQM368	NHR-67	43	AC	14615.066	2360.803	12254.263	90.29083801
DQM368	NHR-67	43	VU	6432.72	2360.841	4071.879	30.00207905
DQM368	NHR-67	43	VU	6692.541	2355.491	4337.05	31.95588988
DQM368	NHR-67	43	VU	6616.677	2363.336	4253.341	31.33911221
DQM368	NHR-67	44	AC	15041.206	2298.861	12742.345	93.88708307
DQM368	NHR-67	44	VU	6147.912	2290.529	3857.383	28.42164752
DQM368	NHR-67	44	VU	6145.578	2306.264	3839.314	28.28851302
DQM368	NHR-67	44	VU	7492.75	2301.399	5191.351	38.25047922
DQM368	NHR-67	45	AC	14677.284	2273.477	12403.807	91.39269563
DQM368	NHR-67	45	VU	6435.099	2278.796	4156.303	30.62412492
DQM368	NHR-67	45	VU	6778.434	2272.023	4506.411	33.20376147
DQM368	NHR-67	45	VU	5846.716	2270.062	3576.654	26.35320353
DQM368	NHR-67	46	AC	14943.051	2308.357	12634.694	93.09389796
DQM368	NHR-67	46	VU	5403.222	2311.843	3091.379	22.77764077
DQM368	NHR-67	46	VU	5642.098	2321.351	3320.747	24.46765093
DQM368	NHR-67	46	VU	5560.311	2325.389	3234.922	23.83528232
DQM368	NHR-67	48	AC	13823.877	2333.212	11490.665	84.66455895
DQM368	NHR-67	48	VU	5767.067	2320.781	3446.286	25.39263691
DQM368	NHR-67	48	VU	6110.542	2318.225	3792.317	27.94223365
DQM368	NHR-67	48	VU	5793.84	2337.227	3456.613	25.46872745
DQM368	NHR-67	49	AC	12686.037	2276.546	10409.491	76.69834291
DQM368	NHR-67	49	VU	5704.076	2262.761	3441.315	25.35601
DQM368	NHR-67	49	VU	5206.021	2259.169	2946.852	21.71274899
DQM368	NHR-67	49	VU	5109.268	2267.644	2841.624	20.93741682
DQM368	NHR-67	50	AC	13593.829	2290.354	11303.475	83.28532121
DQM368	NHR-67	50	VU	5853.199	2288.667	3564.532	26.26388722
DQM368	NHR-67	50	VU	5687.07	2291.863	3395.207	25.01628089
DQM368	NHR-67	50	VU	5446.768	2297.026	3149.742	23.20766616
DQM368	NHR-67	9-bottom	AC	17904.763	2436.04	15468.723	113.9753539
DQM368	NHR-67	9-bottom	VU	6861.174	2627.333	4233.841	31.19543394
DQM368	NHR-67	9-bottom	VU	5995.265	2573.455	3421.81	25.21229489
DQM368	NHR-67	9-bottom	VU	6559.293	2620.981	3938.312	29.01794182
DQM368	NHR-67	9-top	AC	17925.847	2452.624	15473.223	114.0085105
DQM368	NHR-67	9-top	VU	6671.116	2585.862	4085.254	30.10062761
DQM368	NHR-67	9-top	VU	7770.191	2615.087	5155.104	37.9834071
DQM368	NHR-67	9-top	VU	8032.318	2622.617	5409.701	39.85930746
DQM515	FOS-1	1	AC	25483.048	2302.096	23180.952	129.1032448
DQM515	FOS-1	1	VU	13666.943	2274.16	11392.783	63.45059739
DQM515	FOS-1	1	VU	15532.268	2283.962	13248.306	73.78468721
DQM515	FOS-1	1	VU	16055.908	2282.514	13773.394	76.70909535
DQM515	FOS-1	2	AC	19244.241	2370.099	16874.142	93.97830104
DQM515	FOS-1	2	VU	11201.592	2367.129	8834.463	49.20237268
DQM515	FOS-1	2	VU	11107.115	2346.645	8760.47	48.79027846
DQM515	FOS-1	2	VU	10537.571	2370.907	8166.664	45.48315451
DQM515	FOS-1	3	AC	21914.41	2468.077	19446.333	108.3037785
DQM515	FOS-1	3	VU	13638.974	2474.547	11164.427	62.17879887
DQM515	FOS-1	3	VU	14501.406	2481.166	12020.24	66.94513613
DQM515	FOS-1	3	VU	14130.338	2464.807	11665.531	64.96963129
DQM515	FOS-1	4	AC	19940.473	2391.347	17549.126	97.73753511
DQM515	FOS-1	4	VU	12311.813	2362.995	9948.818	55.4086254
DQM515	FOS-1	4	VU	10651.441	2391.88	8259.561	46.00053206
DQM515	FOS-1	4	VU	11376.634	2373.964	9002.67	50.13917931
DQM515	FOS-1	5	AC	16940.667	2336.552	14604.115	81.33568604
DQM515	FOS-1	5	VU	11854.512	2320.826	9533.686	53.09660265
DQM515	FOS-1	5	VU	11508.602	2323.528	9185.074	51.15505425
DQM515	FOS-1	5	VU	12814.068	2336.33	10477.738	58.35437535
DQM515	FOS-1	6	AC	20532.184	4337.347	16194.837	90.19500173
DQM515	FOS-1	6	VU	14617.192	3977.207	10639.985	59.25798855
DQM515	FOS-1	6	VU	15009.832	4376.943	10632.889	59.21846831
DQM515	FOS-1	6	VU	13531.019	4487.141	9043.878	50.36868181
DQM515	FOS-1	7	AC	24974.928	2326.445	22648.483	126.1377292
DQM515	FOS-1	7	VU	11825.193	2322.328	9502.865	52.92494917
DQM515	FOS-1	7	VU	12274.647	2314.781	9959.866	55.47015577
DQM515	FOS-1	7	VU	11439.11	2319.467	9119.643	50.79064495
DQM515	FOS-1	8	AC	21303.893	2364.898	18938.995	105.4782266
DQM515	FOS-1	8	VU	12695.871	2406.09	10289.781	57.30757371
DQM515	FOS-1	8	VU	11907.876	2379.588	9528.288	53.06653921
DQM515	FOS-1	8	VU	11320.549	2391.928	8928.621	49.7267732
DQM515	FOS-1	9	AC	19758.194	2335.739	17422.455	97.03205773
DQM515	FOS-1	9	VU	14188.058	2341.831	11846.227	65.97599375
DQM515	FOS-1	9	VU	13344.74	2344.174	11000.566	61.26619671
DQM515	FOS-1	9	VU	13650.767	2356.718	11294.049	62.90071145
DQM515	FOS-1	10	AC	21868.646	2318.427	19550.219	108.8823578
DQM515	FOS-1	10	VU	10887.165	2335.091	8552.074	47.62964451
DQM515	FOS-1	10	VU	10286.933	2324.604	7962.329	44.34513777
DQM515	FOS-1	10	VU	9482.85	2318.795	7164.055	39.89925635
DQM515	FOS-1	11	AC	21105.031	2303.039	18801.992	104.7152065
DQM515	FOS-1	11	VU	11682.392	2305.199	9377.193	52.2250356
DQM515	FOS-1	11	VU	10907.526	2302.507	8605.019	47.92451468
DQM515	FOS-1	11	VU	10917.008	2304.06	8612.948	47.9686742
DQM515	FOS-1	12	AC	24597.598	2313.031	22284.567	124.1109472
DQM515	FOS-1	12	VU	11415.125	2338.822	9076.303	50.54926856
DQM515	FOS-1	12	VU	13492.738	2348.948	11143.79	62.06386383
DQM515	FOS-1	12	VU	12199.05	2331.633	9867.417	54.9552733
DQM515	FOS-1	13	AC	22245.4	2344.926	19900.474	110.8330567
DQM515	FOS-1	13	VU	13285.66	2358.048	10927.612	60.85988906
DQM515	FOS-1	13	VU	12872.567	2351.916	10520.651	58.59337362
DQM515	FOS-1	13	VU	12683.97	2330.205	10353.765	57.66392413
DQM515	FOS-1	14	AC	19279.114	2502.96	16776.154	93.43256984
DQM515	FOS-1	14	VU	12640.501	2512.63	10127.871	56.40583739
DQM515	FOS-1	14	VU	12922.216	2527.274	10394.942	57.89325398
DQM515	FOS-1	14	VU	12878.756	2548.339	10330.417	57.53389053
DQM515	FOS-1	15	AC	17368.793	2325.731	15043.062	83.78034327
DQM515	FOS-1	15	VU	12416.377	2370.38	10045.997	55.94985098
DQM515	FOS-1	15	VU	11533.552	2345.582	9187.97	51.17118314
DQM515	FOS-1	15	VU	10859.905	2380.299	8479.606	47.22604357
DQM515	FOS-1	16	AC	20945.788	2309.794	18635.994	103.7907026
DQM515	FOS-1	16	VU	10477.734	2280.737	8196.997	45.65209014
DQM515	FOS-1	16	VU	12742.629	2280.911	10461.718	58.26515408
DQM515	FOS-1	16	VU	11358.626	2294.567	9064.059	50.48107722
DQM515	FOS-1	17	AC	19327.619	2277.317	17050.302	94.95940085
DQM515	FOS-1	17	VU	11285.791	2287.318	8998.473	50.11580467
DQM515	FOS-1	17	VU	12175.604	2320.949	9854.655	54.88419703
DQM515	FOS-1	17	VU	12104.043	2320.241	9783.802	54.48959062
DQM515	FOS-1	18	AC	15803.357	2306.231	13497.126	75.17045728
DQM515	FOS-1	18	VU	10892.81	2303.992	8588.818	47.83428535
DQM515	FOS-1	18	VU	10582.256	2300.641	8281.615	46.1233589
DQM515	FOS-1	18	VU	9304.182	2328.552	6975.63	38.84984825
DQM515	FOS-1	19	AC	18895.115	2551.503	16343.612	91.0235844
DQM515	FOS-1	19	VU	11454.694	2519.912	8934.782	49.76108607
DQM515	FOS-1	19	VU	14360.325	2543.88	11816.445	65.81012684
DQM515	FOS-1	19	VU	13866.038	2696.048	11169.99	62.20978126
DQM515	FOS-1	20	AC	18895.115	2551.503	16343.612	91.0235844
DQM515	FOS-1	20	VU	11454.694	2519.912	8934.782	49.76108607
DQM515	FOS-1	20	VU	14360.325	2543.88	11816.445	65.81012684
DQM515	FOS-1	20	VU	13866.038	2696.048	11169.99	62.20978126
DQM515	FOS-1	21	AC	19644.001	2334.104	17309.897	96.40518085
DQM515	FOS-1	21	VU	11937.187	2362.195	9574.992	53.32665095
DQM515	FOS-1	21	VU	12376.812	2359.869	10016.943	55.78803857
DQM515	FOS-1	21	VU	12249.58	2367.409	9882.171	55.03744375
DQM515	FOS-1	22	AC	16871.693	2338.203	14533.49	80.94234944
DQM515	FOS-1	22	VU	8648.371	2312.753	6335.618	35.2853861
DQM515	FOS-1	22	VU	8266.642	2362.88	5903.762	32.88022126
DQM515	FOS-1	22	VU	8703.438	2345.317	6358.121	35.41071359
DQM515	FOS-1	23	AC	19045.555	2356.315	16689.24	92.94851381
DQM515	FOS-1	23	VU	12206.623	2378.166	9828.457	54.73829073
DQM515	FOS-1	23	VU	12756.69	2374.116	10382.574	57.82437204
DQM515	FOS-1	23	VU	13199.737	2381.501	10818.236	60.2507339
DQM515	FOS-1	24	AC	22968.343	2333.388	20634.955	114.9236514
DQM515	FOS-1	24	VU	13967.044	2346.769	11620.275	64.71758399
DQM515	FOS-1	24	VU	14208.482	2336.726	11871.756	66.11817414
DQM515	FOS-1	24	VU	14477.174	2353.117	12124.057	67.52333117
DQM515	FOS-1	25	AC	21025.891	2316.411	18709.48	104.1999732
DQM515	FOS-1	25	VU	12055.157	2340.129	9715.028	54.10656293
DQM515	FOS-1	25	VU	11777.831	2337.202	9440.629	52.57833401
DQM515	FOS-1	25	VU	11549.958	2326.69	9223.268	51.36777068
DQM515	FOS-1	26	AC	18938.574	2292.984	16645.59	92.70541091
DQM515	FOS-1	26	VU	12343.575	2286.064	10057.511	56.01397668
DQM515	FOS-1	26	VU	12144.423	2295.202	9849.221	54.85393308
DQM515	FOS-1	26	VU	11754.921	2289.316	9465.605	52.71743453
DQM515	FOS-1	27	AC	18739.824	2265.448	16474.376	91.7518572
DQM515	FOS-1	27	VU	8295.698	2260.639	6035.059	33.61146252
DQM515	FOS-1	27	VU	9044.798	2252.963	6791.835	37.82622632
DQM515	FOS-1	27	VU	8805.537	2253.17	6552.367	36.49254098
DQM515	FOS-1	28	AC	17982.081	2301.469	15680.612	87.33109363
DQM515	FOS-1	28	VU	11449.761	2319.785	9129.976	50.84819323
DQM515	FOS-1	28	VU	12101.848	2327.941	9773.907	54.43448173
DQM515	FOS-1	28	VU	12374.285	2326.698	10047.587	55.95870627
DQM515	FOS-1	29	AC	21588.243	2309.215	19279.028	107.3719954
DQM515	FOS-1	29	VU	13784.856	2305.38	11479.476	63.93342259
DQM515	FOS-1	29	VU	15779.495	2306.773	13472.722	75.03454243
DQM515	FOS-1	29	VU	14373.892	2314.509	12059.383	67.16313789
DQM515	FOS-1	30	AC	21345.784	2294.281	19051.503	106.104825
DQM515	FOS-1	30	VU	11067.372	2306.908	8760.464	48.79024504
DQM515	FOS-1	30	VU	11513	2316.193	9196.807	51.22039964
DQM515	FOS-1	30	VU	11880.159	2293.252	9586.907	53.39300997
DQM515	FOS-1	31	AC	22792.571	2271.143	20521.428	114.2913778
DQM515	FOS-1	31	VU	10766.109	2286.063	8480.046	47.22849409
DQM515	FOS-1	31	VU	12515.667	2274.979	10240.688	57.03415674
DQM515	FOS-1	31	VU	13232.083	2257.341	10974.742	61.12237336
