# Supplementary material for: Dynamic compartmentalization of the pro-invasive transcription factor NHR-67 reveals a role for Groucho in regulating a proliferative-invasive cellular switch in C. elegans
Source: eLife. 2023 Dec 1;12:RP84355. doi: 10.7554/eLife.84355 (PMC10691804; doi:10.7554/eLife.84355)
Supplement: Figure 1—source data 2. [file elife-84355-fig1-data2.zip › MedwigKinneyetal2023_Fig1SourceData2.csv]

Strain	RNAi	Image	Cell	Expression	MGV	MGV_BS	MGV_Normalized
DQM1051	empty_vector	1	AC	LAG-2	2887.091	740.978	88.43813145
DQM1051	empty_vector	1	AC	LIN-12	2503.677	341.547	54.39231521
DQM1051	empty_vector	1	VU	LAG-2	2240.67	94.557	11.28568513
DQM1051	empty_vector	1	VU	LAG-2	2312.011	165.898	19.80046524
DQM1051	empty_vector	1	VU	LAG-2	2284.168	138.055	16.47731274
DQM1051	empty_vector	1	VU	LIN-12	2678.629	516.499	82.25391063
DQM1051	empty_vector	1	VU	LIN-12	2927.929	765.799	121.955633
DQM1051	empty_vector	1	VU	LIN-12	3040.593	878.463	139.8976902
DQM1051	empty_vector	1	BG	LAG-2	2146.113	0	NA
DQM1051	empty_vector	1	BG	LIN-12	2162.13	0	NA
DQM1051	empty_vector	2	AC	LAG-2	2839.299	743.227	88.70655691
DQM1051	empty_vector	2	AC	LIN-12	2560.009	461.137	73.43735726
DQM1051	empty_vector	2	VU	LAG-2	2279.101	183.029	21.84510574
DQM1051	empty_vector	2	VU	LAG-2	2323.521	227.449	27.14677704
DQM1051	empty_vector	2	VU	LAG-2	2323.85	227.778	27.18604426
DQM1051	empty_vector	2	VU	LIN-12	2945.635	846.763	134.8493765
DQM1051	empty_vector	2	VU	LIN-12	2830.58	731.708	116.5265459
DQM1051	empty_vector	2	VU	LIN-12	2908.375	809.503	128.9156173
DQM1051	empty_vector	2	BG	LAG-2	2096.072	0	NA
DQM1051	empty_vector	2	BG	LIN-12	2098.872	0	NA
DQM1051	empty_vector	3	AC	LAG-2	3284.042	1185.75	141.5231145
DQM1051	empty_vector	3	AC	LIN-12	2695.283	638.724	101.7185838
DQM1051	empty_vector	3	VU	LAG-2	2265.37	167.078	19.94130207
DQM1051	empty_vector	3	VU	LAG-2	2303.557	205.265	24.49904458
DQM1051	empty_vector	3	VU	LAG-2	2255.555	157.263	18.76984994
DQM1051	empty_vector	3	VU	LIN-12	3020.598	964.039	153.5259076
DQM1051	empty_vector	3	VU	LIN-12	2927	870.441	138.6201643
DQM1051	empty_vector	3	VU	LIN-12	3055.4	998.841	159.0682235
DQM1051	empty_vector	3	BG	LAG-2	2098.292	0	NA
DQM1051	empty_vector	3	BG	LIN-12	2056.559	0	NA
DQM1051	empty_vector	4	AC	LAG-2	2976.258	874.286	104.3488743
DQM1051	empty_vector	4	AC	LIN-12	2351.967	295.938	47.12895437
DQM1051	empty_vector	4	VU	LAG-2	2222.166	120.194	14.34554436
DQM1051	empty_vector	4	VU	LAG-2	2195.383	93.411	11.14890631
DQM1051	empty_vector	4	VU	LAG-2	2205.817	103.845	12.3942381
DQM1051	empty_vector	4	VU	LIN-12	2812.235	756.206	120.427921
DQM1051	empty_vector	4	VU	LIN-12	2708.326	652.297	103.880122
DQM1051	empty_vector	4	VU	LIN-12	2535.208	479.179	76.31059623
DQM1051	empty_vector	4	BG	LAG-2	2101.972	0	NA
DQM1051	empty_vector	4	BG	LIN-12	2056.029	0	NA
DQM1051	empty_vector	5	AC	LAG-2	2864.968	780.251	93.12549159
DQM1051	empty_vector	5	AC	LIN-12	2320.467	217.621	34.65675304
DQM1051	empty_vector	5	VU	LAG-2	2201.398	116.681	13.9262564
DQM1051	empty_vector	5	VU	LAG-2	2238.93	154.213	18.40582253
DQM1051	empty_vector	5	VU	LAG-2	2202.556	117.839	14.06446746
DQM1051	empty_vector	5	VU	LIN-12	2676.911	574.065	91.42145717
DQM1051	empty_vector	5	VU	LIN-12	2755.76	652.914	103.978381
DQM1051	empty_vector	5	VU	LIN-12	2597.908	495.062	78.84000841
DQM1051	empty_vector	5	BG	LAG-2	2084.717	0	NA
DQM1051	empty_vector	5	BG	LIN-12	2102.846	0	NA
DQM1051	empty_vector	6	AC	LAG-2	2949.363	849.01	101.3321016
DQM1051	empty_vector	6	AC	LIN-12	2398.727	346.363	55.15927669
DQM1051	empty_vector	6	VU	LAG-2	2209.506	109.153	13.02776515
DQM1051	empty_vector	6	VU	LAG-2	2232.805	132.452	15.80857649
DQM1051	empty_vector	6	VU	LAG-2	2215.991	115.638	13.80177096
DQM1051	empty_vector	6	VU	LIN-12	2587.27	534.906	85.18527688
DQM1051	empty_vector	6	VU	LIN-12	2641.57	589.206	93.83270378
DQM1051	empty_vector	6	VU	LIN-12	2784.535	732.171	116.60028
DQM1051	empty_vector	6	BG	LAG-2	2100.353	0	NA
DQM1051	empty_vector	6	BG	LIN-12	2052.364	0	NA
DQM1051	empty_vector	7	AC	LAG-2	2768.854	689.171	82.2547977
DQM1051	empty_vector	7	AC	LIN-12	2431.369	381.677	60.78312997
DQM1051	empty_vector	7	VU	LAG-2	2196.198	116.515	13.90644376
DQM1051	empty_vector	7	VU	LAG-2	2207.546	127.863	15.26086443
DQM1051	empty_vector	7	VU	LAG-2	2213.467	133.784	15.96755501
DQM1051	empty_vector	7	VU	LIN-12	2563.328	513.636	81.79796987
DQM1051	empty_vector	7	VU	LIN-12	2582.027	532.335	84.77583793
DQM1051	empty_vector	7	VU	LIN-12	2617.25	567.558	90.38519922
DQM1051	empty_vector	7	BG	LAG-2	2079.683	0	NA
DQM1051	empty_vector	7	BG	LIN-12	2049.692	0	NA
DQM1051	empty_vector	8	AC	LAG-2	2526.422	448.639	53.54652211
DQM1051	empty_vector	8	AC	LIN-12	2399.298	336.417	53.57534836
DQM1051	empty_vector	8	VU	LAG-2	2181.935	104.152	12.43087955
DQM1051	empty_vector	8	VU	LAG-2	2218.24	140.457	16.76399924
DQM1051	empty_vector	8	VU	LAG-2	2179.484	101.701	12.13834474
DQM1051	empty_vector	8	VU	LIN-12	2656.116	593.235	94.4743333
DQM1051	empty_vector	8	VU	LIN-12	2592.75	529.869	84.38312054
DQM1051	empty_vector	8	VU	LIN-12	2556.317	493.436	78.58106337
DQM1051	empty_vector	8	BG	LAG-2	2077.783	0	NA
DQM1051	empty_vector	8	BG	LIN-12	2062.881	0	NA
DQM1051	empty_vector	9	AC	LAG-2	2811.498	739.627	88.27688521
DQM1051	empty_vector	9	AC	LIN-12	2381.878	319.559	50.8906647
DQM1051	empty_vector	9	VU	LAG-2	2222.689	150.818	18.00061825
DQM1051	empty_vector	9	VU	LAG-2	2242.77	170.899	20.39735084
DQM1051	empty_vector	9	VU	LAG-2	2216.898	145.027	17.30944359
DQM1051	empty_vector	9	VU	LIN-12	2517.42	455.101	72.47610738
DQM1051	empty_vector	9	VU	LIN-12	2631.877	569.558	90.70370481
DQM1051	empty_vector	9	VU	LIN-12	2677.731	615.412	98.00608259
DQM1051	empty_vector	9	BG	LAG-2	2071.871	0	NA
DQM1051	empty_vector	9	BG	LIN-12	2062.319	0	NA
DQM1051	empty_vector	10	AC	LAG-2	2995.821	930.363	111.0418464
DQM1051	empty_vector	10	AC	LIN-12	2344.565	273.383	43.53700753
DQM1051	empty_vector	10	VU	LAG-2	2225.633	160.175	19.1174066
DQM1051	empty_vector	10	VU	LAG-2	2221.221	155.763	18.59082006
DQM1051	empty_vector	10	VU	LAG-2	2241.334	175.876	20.99137195
DQM1051	empty_vector	10	VU	LIN-12	2582.566	511.384	81.43933257
DQM1051	empty_vector	10	VU	LIN-12	2743.709	672.527	107.1018061
DQM1051	empty_vector	10	VU	LIN-12	2724.942	653.76	104.1131089
DQM1051	empty_vector	10	BG	LAG-2	2065.458	0	NA
DQM1051	empty_vector	10	BG	LIN-12	2071.182	0	NA
DQM1051	empty_vector	11	AC	LAG-2	2889.929	809.365	96.60034207
DQM1051	empty_vector	11	AC	LIN-12	2293.477	231.748	36.9065173
DQM1051	empty_vector	11	VU	LAG-2	2198.098	117.534	14.02806472
DQM1051	empty_vector	11	VU	LAG-2	2230.274	149.71	17.86837485
DQM1051	empty_vector	11	VU	LAG-2	2199.757	119.193	14.22607176
DQM1051	empty_vector	11	VU	LIN-12	2451.757	390.028	62.11305009
DQM1051	empty_vector	11	VU	LIN-12	2456.222	394.493	62.82411383
DQM1051	empty_vector	11	VU	LIN-12	2827.613	765.884	121.9691695
DQM1051	empty_vector	11	BG	LAG-2	2080.564	0	NA
DQM1051	empty_vector	11	BG	LIN-12	2061.729	0	NA
DQM1051	empty_vector	12	AC	LAG-2	3146.369	1062.287	126.7874044
DQM1051	empty_vector	12	AC	LIN-12	2386.224	274.117	43.65389908
DQM1051	empty_vector	12	VU	LAG-2	2206.928	122.846	14.66206918
DQM1051	empty_vector	12	VU	LAG-2	2230.729	146.647	17.50279585
DQM1051	empty_vector	12	VU	LAG-2	2242.624	158.542	18.92250274
DQM1051	empty_vector	12	VU	LIN-12	2664.254	552.147	87.93095436
DQM1051	empty_vector	12	VU	LIN-12	2884.137	772.03	122.9479372
DQM1051	empty_vector	12	VU	LIN-12	2875.419	763.312	121.5595713
DQM1051	empty_vector	12	BG	LAG-2	2084.082	0	NA
DQM1051	empty_vector	12	BG	LIN-12	2112.107	0	NA
DQM1051	empty_vector	13	AC	LAG-2	2857.578	781.506	93.27527991
DQM1051	empty_vector	13	AC	LIN-12	2368.695	305.23	48.60873137
DQM1051	empty_vector	13	VU	LAG-2	2185.031	108.959	13.00461062
DQM1051	empty_vector	13	VU	LAG-2	2196.457	120.385	14.36834083
DQM1051	empty_vector	13	VU	LIN-12	2599.75	536.285	85.40488648
DQM1051	empty_vector	13	VU	LIN-12	2927.579	864.114	137.6125718
DQM1051	empty_vector	13	BG	LAG-2	2076.072	0	NA
DQM1051	empty_vector	13	BG	LIN-12	2063.465	0	NA
DQM1051	empty_vector	14	AC	LAG-2	3183.476	1107.235	132.1520942
DQM1051	empty_vector	14	AC	LIN-12	2367.146	300.122	47.79526808
DQM1051	empty_vector	14	VU	LAG-2	2199.995	123.754	14.77044193
DQM1051	empty_vector	14	VU	LAG-2	2250.213	173.972	20.76412337
DQM1051	empty_vector	14	VU	LAG-2	2215.391	139.15	16.60800454
DQM1051	empty_vector	14	VU	LIN-12	2462.13	395.106	62.92173579
DQM1051	empty_vector	14	VU	LIN-12	2614.929	547.905	87.25540399
DQM1051	empty_vector	14	VU	LIN-12	2642.136	575.112	91.58819485
DQM1051	empty_vector	14	BG	LAG-2	2076.241	0	NA
DQM1051	empty_vector	14	BG	LIN-12	2067.024	0	NA
DQM1051	empty_vector	15	AC	LAG-2	2915.271	826.04	98.59055749
DQM1051	empty_vector	15	AC	LIN-12	2362.363	305.134	48.5934431
DQM1051	empty_vector	15	VU	LAG-2	2222.96	133.729	15.96099058
DQM1051	empty_vector	15	VU	LAG-2	2245.951	156.72	18.70504112
DQM1051	empty_vector	15	VU	LAG-2	2243.895	154.664	18.45965084
DQM1051	empty_vector	15	VU	LIN-12	2633.755	576.526	91.81337831
DQM1051	empty_vector	15	VU	LIN-12	2527.586	470.357	74.90566805
DQM1051	empty_vector	15	VU	LIN-12	2527.085	469.856	74.8258824
DQM1051	empty_vector	15	BG	LAG-2	2089.231	0	NA
DQM1051	empty_vector	15	BG	LIN-12	2057.229	0	NA
DQM1051	nhr-67	1	AC	LAG-2	2421.177	354.292	42.28590116
DQM1051	nhr-67	1	AC	LAG-2	2452.41	385.525	46.01366117
DQM1051	nhr-67	1	AC	LAG-2	2470.868	403.983	48.21668344
DQM1051	nhr-67	1	AC	LAG-2	2461.017	394.132	47.04093458
DQM1051	nhr-67	1	AC	LIN-12	2646.304	522.211	83.16356261
DQM1051	nhr-67	1	AC	LIN-12	2530.443	406.35	64.71237425
DQM1051	nhr-67	1	AC	LIN-12	2534.101	410.008	65.29492098
DQM1051	nhr-67	1	AC	LIN-12	2578.6	454.507	72.38151121
DQM1051	nhr-67	1	BG	LAG-2	2066.885	0	NA
DQM1051	nhr-67	1	BG	LIN-12	2124.093	0	NA
DQM1051	nhr-67	2	AC	LAG-2	2358.196	282.687	33.73961179
DQM1051	nhr-67	2	AC	LAG-2	2350.254	274.745	32.79170829
DQM1051	nhr-67	2	AC	LAG-2	2345.778	270.269	32.25748315
DQM1051	nhr-67	2	AC	LAG-2	2394.709	319.2	38.09755696
DQM1051	nhr-67	2	AC	LAG-2	2655.729	580.22	69.25114191
DQM1051	nhr-67	2	AC	LAG-2	2472.194	396.685	47.34564343
DQM1051	nhr-67	2	AC	LAG-2	2466.389	390.88	46.65279782
DQM1051	nhr-67	2	AC	LIN-12	4509.082	2399.415	382.113551
DQM1051	nhr-67	2	AC	LIN-12	3955.467	1845.8	293.9488135
DQM1051	nhr-67	2	AC	LIN-12	3044.043	934.376	148.8019919
DQM1051	nhr-67	2	AC	LIN-12	3570.552	1460.885	232.650023
DQM1051	nhr-67	2	AC	LIN-12	2816.445	706.778	112.5563737
DQM1051	nhr-67	2	AC	LIN-12	3375.061	1265.394	201.5175344
DQM1051	nhr-67	2	AC	LIN-12	3440.494	1330.827	211.9379227
DQM1051	nhr-67	2	BG	LAG-2	2075.509	0	NA
DQM1051	nhr-67	2	BG	LIN-12	2109.667	0	NA
DQM1051	nhr-67	3	AC	LAG-2	2512.426	396.087	47.27427018
DQM1051	nhr-67	3	AC	LAG-2	2205.032	88.693	10.58579768
DQM1051	nhr-67	3	AC	LAG-2	2266.773	150.434	17.9547866
DQM1051	nhr-67	3	AC	LIN-12	2545.155	408.326	65.02705777
DQM1051	nhr-67	3	AC	LIN-12	2847.282	710.453	113.1416277
DQM1051	nhr-67	3	AC	LIN-12	3037.06	900.231	143.3643051
DQM1051	nhr-67	3	BG	LAG-2	2116.339	0	NA
DQM1051	nhr-67	3	BG	LIN-12	2136.829	0	NA
DQM1051	nhr-67	4	AC	LAG-2	2287.872	150.633	17.9785379
DQM1051	nhr-67	4	AC	LAG-2	2932.163	794.924	94.8767618
DQM1051	nhr-67	4	AC	LIN-12	3010.127	897.652	142.9535921
DQM1051	nhr-67	4	AC	LIN-12	3502.34	1389.865	221.3398893
DQM1051	nhr-67	4	BG	LAG-2	2137.239	0	NA
DQM1051	nhr-67	4	BG	LIN-12	2112.475	0	NA
DQM1051	nhr-67	5	AC	LAG-2	2792.478	692.208	82.61727352
DQM1051	nhr-67	5	AC	LAG-2	2259.074	158.804	18.95377329
DQM1051	nhr-67	5	AC	LAG-2	2278.517	178.247	21.27435851
DQM1051	nhr-67	5	AC	LAG-2	2295.115	194.845	23.25538373
DQM1051	nhr-67	5	AC	LIN-12	2498.05	411.562	65.54239983
DQM1051	nhr-67	5	AC	LIN-12	2666.527	580.039	92.37283338
DQM1051	nhr-67	5	AC	LIN-12	2735.365	648.877	103.3354775
DQM1051	nhr-67	5	AC	LIN-12	2893.231	806.743	128.4760796
DQM1051	nhr-67	5	BG	LAG-2	2100.27	0	NA
DQM1051	nhr-67	5	BG	LIN-12	2086.488	0	NA
DQM1051	nhr-67	6	AC	LAG-2	2330.062	229.957	27.44611499
DQM1051	nhr-67	6	AC	LAG-2	2400.572	300.467	35.86171255
DQM1051	nhr-67	6	AC	LAG-2	2280.04	179.935	21.47582679
DQM1051	nhr-67	6	AC	LAG-2	2250.664	150.559	17.96970576
DQM1051	nhr-67	6	AC	LAG-2	2302.337	202.232	24.13704617
DQM1051	nhr-67	6	AC	LAG-2	2335.707	235.602	28.11986408
DQM1051	nhr-67	6	AC	LIN-12	2747.723	650.294	103.5611387
DQM1051	nhr-67	6	AC	LIN-12	3346.415	1248.986	198.9045145
DQM1051	nhr-67	6	AC	LIN-12	3539.22	1441.791	229.6092501
DQM1051	nhr-67	6	AC	LIN-12	3433.719	1336.29	212.8079207
DQM1051	nhr-67	6	AC	LIN-12	2698.482	601.053	95.71937167
DQM1051	nhr-67	6	AC	LIN-12	3851.374	1753.945	279.3206478
DQM1051	nhr-67	6	BG	LAG-2	2100.105	0	NA
DQM1051	nhr-67	6	BG	LIN-12	2097.429	0	NA
DQM1051	nhr-67	7	AC	LAG-2	2465.969	309.728	36.96704299
DQM1051	nhr-67	7	AC	LAG-2	2698.681	542.44	64.74197618
DQM1051	nhr-67	7	AC	LAG-2	2434.415	278.174	33.20097058
DQM1051	nhr-67	7	AC	LAG-2	2551.404	395.163	47.16398778
DQM1051	nhr-67	7	AC	LAG-2	2443.945	287.704	34.33840704
DQM1051	nhr-67	7	AC	LAG-2	2803.566	647.325	77.26034166
DQM1051	nhr-67	7	AC	LAG-2	2536.31	380.069	45.36246985
DQM1051	nhr-67	7	AC	LAG-2	2493.75	337.509	40.28279559
DQM1051	nhr-67	7	AC	LIN-12	3400	1261.84	200.9515499
DQM1051	nhr-67	7	AC	LIN-12	3009.015	870.855	138.6860949
DQM1051	nhr-67	7	AC	LIN-12	2747.829	609.669	97.09149377
DQM1051	nhr-67	7	AC	LIN-12	3038.803	900.643	143.4299173
DQM1051	nhr-67	7	AC	LIN-12	2991.467	853.307	135.8915268
DQM1051	nhr-67	7	AC	LIN-12	3063.569	925.409	147.373972
DQM1051	nhr-67	7	AC	LIN-12	2608.679	470.519	74.93146701
DQM1051	nhr-67	7	AC	LIN-12	3149.576	1011.416	161.0708274
DQM1051	nhr-67	7	BG	LAG-2	2156.241	0	NA
DQM1051	nhr-67	7	BG	LIN-12	2138.16	0	NA
DQM1051	nhr-67	8	AC	LAG-2	2735.188	633.503	75.61064106
DQM1051	nhr-67	8	AC	LAG-2	2712.586	610.901	72.91301893
DQM1051	nhr-67	8	AC	LAG-2	2595.832	494.147	58.97804974
DQM1051	nhr-67	8	AC	LAG-2	2632.423	530.738	63.34530446
DQM1051	nhr-67	8	AC	LAG-2	2568.008	466.323	55.65716495
DQM1051	nhr-67	8	AC	LAG-2	2633.445	531.76	63.46728348
DQM1051	nhr-67	8	AC	LIN-12	3143.2	1012.227	161.1999814
DQM1051	nhr-67	8	AC	LIN-12	2996.875	865.902	137.8973158
DQM1051	nhr-67	8	AC	LIN-12	2895.464	764.491	121.7473304
DQM1051	nhr-67	8	AC	LIN-12	3096.483	965.51	153.7601685
DQM1051	nhr-67	8	AC	LIN-12	3054.095	923.122	147.0097609
DQM1051	nhr-67	8	AC	LIN-12	2895.016	764.043	121.6759851
DQM1051	nhr-67	8	BG	LAG-2	2101.685	0	NA
DQM1051	nhr-67	8	BG	LIN-12	2130.973	0	NA
DQM1051	nhr-67	9	AC	LAG-2	2387.503	323.824	38.64944638
DQM1051	nhr-67	9	AC	LAG-2	2402.453	338.774	40.43377745
DQM1051	nhr-67	9	AC	LAG-2	2525.322	461.643	55.09859175
DQM1051	nhr-67	9	AC	LAG-2	2412.321	348.642	41.6115553
DQM1051	nhr-67	9	AC	LIN-12	2866.432	795.552	126.6938815
DQM1051	nhr-67	9	AC	LIN-12	2590.42	519.54	82.73819839
DQM1051	nhr-67	9	AC	LIN-12	2605.803	534.923	85.18798417
DQM1051	nhr-67	9	AC	LIN-12	3144.227	1073.347	170.9335124
DQM1051	nhr-67	9	BG	LAG-2	2063.679	0	NA
DQM1051	nhr-67	9	BG	LIN-12	2070.88	0	NA
DQM1051	nhr-67	10	AC	LAG-2	2234.663	102.838	12.27404938
DQM1051	nhr-67	10	AC	LAG-2	2414.673	282.848	33.75882766
DQM1051	nhr-67	10	AC	LAG-2	2465.112	333.287	39.77888617
DQM1051	nhr-67	10	AC	LAG-2	2426.076	294.251	35.11981276
DQM1051	nhr-67	10	AC	LAG-2	2457.519	325.694	38.87263695
DQM1051	nhr-67	10	AC	LIN-12	2912.947	817.697	130.2205347
DQM1051	nhr-67	10	AC	LIN-12	3164.64	1069.39	170.3033491
DQM1051	nhr-67	10	AC	LIN-12	2722.2	626.95	99.84354137
DQM1051	nhr-67	10	AC	LIN-12	3120.944	1025.694	163.3446388
DQM1051	nhr-67	10	AC	LIN-12	2845.911	750.661	119.5448642
DQM1051	nhr-67	10	BG	LAG-2	2131.825	0	NA
DQM1051	nhr-67	10	BG	LIN-12	2095.25	0	NA
DQM1051	nhr-67	11	AC	LAG-2	2548.321	474.376	56.61831667
DQM1051	nhr-67	11	AC	LAG-2	2443.544	369.599	44.11284134
DQM1051	nhr-67	11	AC	LAG-2	2655.336	581.391	69.39090457
DQM1051	nhr-67	11	AC	LAG-2	2460.18	386.235	46.09840198
DQM1051	nhr-67	11	AC	LIN-12	2739.104	686.45	109.3190828
DQM1051	nhr-67	11	AC	LIN-12	2520.514	467.86	74.50801382
DQM1051	nhr-67	11	AC	LIN-12	2640.5	587.846	93.61611997
DQM1051	nhr-67	11	AC	LIN-12	2687.214	634.56	101.0554552
DQM1051	nhr-67	11	BG	LAG-2	2073.945	0	NA
DQM1051	nhr-67	11	BG	LIN-12	2052.654	0	NA
DQM1051	nhr-67	12	AC	LAG-2	2433.078	327.825	39.12697873
DQM1051	nhr-67	12	AC	LAG-2	2437.184	331.931	39.61704317
DQM1051	nhr-67	12	AC	LAG-2	2392.658	287.405	34.30272042
DQM1051	nhr-67	12	AC	LAG-2	2490.122	384.869	45.93536544
DQM1051	nhr-67	12	AC	LAG-2	2566.182	460.929	55.01337353
DQM1051	nhr-67	12	AC	LIN-12	2756.589	682.157	108.6354106
DQM1051	nhr-67	12	AC	LIN-12	3026.7	952.268	151.6513429
DQM1051	nhr-67	12	AC	LIN-12	2756.203	681.771	108.573939
DQM1051	nhr-67	12	AC	LIN-12	2827.195	752.763	119.8796136
DQM1051	nhr-67	12	AC	LIN-12	2586.667	512.235	81.57485671
DQM1051	nhr-67	12	BG	LAG-2	2105.253	0	NA
DQM1051	nhr-67	12	BG	LIN-12	2074.432	0	NA
DQM1051	nhr-67	13	AC	LAG-2	2923.032	838.336	100.058125
DQM1051	nhr-67	13	AC	LAG-2	2831.322	746.626	89.1122386
DQM1051	nhr-67	13	AC	LIN-12	3067.822	996.102	158.6320301
DQM1051	nhr-67	13	AC	LIN-12	2814.229	742.509	118.2466354
DQM1051	nhr-67	13	BG	LAG-2	2084.696	0	NA
DQM1051	nhr-67	13	BG	LIN-12	2071.72	0	NA
DQM1051	nhr-67	14	AC	LAG-2	2339.394	209.727	25.03159877
DQM1051	nhr-67	14	AC	LAG-2	2230.22	100.553	12.00132721
DQM1051	nhr-67	14	AC	LIN-12	2930.107	734.786	117.016726
DQM1051	nhr-67	14	AC	LIN-12	2731.735	536.414	85.42543009
DQM1051	nhr-67	14	BG	LAG-2	2129.667	0	NA
DQM1051	nhr-67	14	BG	LIN-12	2195.321	0	NA
DQM1051	nhr-67	15	AC	LAG-2	2535.265	455.544	54.37065629
DQM1051	nhr-67	15	AC	LAG-2	2377.765	298.044	35.57251963
DQM1051	nhr-67	15	AC	LAG-2	2580.845	501.124	59.81077736
DQM1051	nhr-67	15	AC	LAG-2	2567.093	487.372	58.16943148
DQM1051	nhr-67	15	AC	LIN-12	3139.554	1069.911	170.3863198
DQM1051	nhr-67	15	AC	LIN-12	2966.196	896.553	142.7785733
DQM1051	nhr-67	15	AC	LIN-12	2755.792	686.149	109.2711477
DQM1051	nhr-67	15	AC	LIN-12	2626	556.357	88.60140863
DQM1051	nhr-67	15	BG	LAG-2	2079.721	0	NA
DQM1051	nhr-67	15	BG	LIN-12	2069.643	0	NA
