# Supplementary material for: Dynamic compartmentalization of the pro-invasive transcription factor NHR-67 reveals a role for Groucho in regulating a proliferative-invasive cellular switch in C. elegans
Source: eLife. 2023 Dec 1;12:RP84355. doi: 10.7554/eLife.84355 (PMC10691804; doi:10.7554/eLife.84355)
Supplement: Figure 2—source data 1. [file elife-84355-fig2-data1.zip › MedwigKinneyetal2023_Fig2SourceData1.csv]

Strain	Condition	Image	Cell	Expression	MGV	MGV_BS	MGV_Normalized
DQM1129	control	1	VU	NHR-67	4440.009	2272.972	82.04356043
DQM1129	control	1	VU	NHR-67	3990.327	1823.29	65.8121628
DQM1129	control	1	VU	NHR-67	4023.032	1855.995	66.99265892
DQM1129	control	1	AC	NHR-67	12702.376	10535.339	76.93436821
DQM1129	control	1	BG	NHR-67	2167.037	NA	NA
DQM1129	control	2	VU	NHR-67	4891.55	2722.973	98.28647246
DQM1129	control	2	VU	NHR-67	4367.017	2198.44	79.35330703
DQM1129	control	2	VU	NHR-67	4525.205	2356.628	85.06314716
DQM1129	control	2	AC	NHR-67	16176.099	14007.522	102.2900027
DQM1129	control	2	BG	NHR-67	2168.577	NA	NA
DQM1129	control	4	VU	NHR-67	4040.998	1903.029	68.69036431
DQM1129	control	4	VU	NHR-67	4264.499	2126.53	76.75769546
DQM1129	control	4	VU	NHR-67	3956.188	1818.219	65.62912363
DQM1129	control	4	AC	NHR-67	15476.541	13338.572	97.40499187
DQM1129	control	4	BG	NHR-67	2137.969	NA	NA
DQM1129	control	5	VU	NHR-67	5588.181	3415.732	123.2918024
DQM1129	control	5	VU	NHR-67	5725.467	3553.018	128.247179
DQM1129	control	5	VU	NHR-67	5659.329	3486.88	125.8599094
DQM1129	control	5	AC	NHR-67	15650.877	13478.428	98.42629104
DQM1129	control	5	BG	NHR-67	2172.449	NA	NA
DQM1129	control	6	VU	NHR-67	4751.667	2613.628	94.33963408
DQM1129	control	6	VU	NHR-67	4470.299	2332.26	84.18357738
DQM1129	control	6	VU	NHR-67	4709.223	2571.184	92.80760602
DQM1129	control	6	AC	NHR-67	15588.156	13450.117	98.21954982
DQM1129	control	6	BG	NHR-67	2138.039	NA	NA
DQM1129	control	7	VU	NHR-67	5020.312	2852.658	102.9674888
DQM1129	control	7	VU	NHR-67	4773.859	2606.205	94.07169882
DQM1129	control	7	VU	NHR-67	4970.615	2802.961	101.1736617
DQM1129	control	7	AC	NHR-67	14117.723	11950.069	87.26544144
DQM1129	control	7	BG	NHR-67	2167.654	NA	NA
DQM1129	control	8	VU	NHR-67	4809.041	2616.634	94.44813649
DQM1129	control	8	VU	NHR-67	4646.28	2453.873	88.57323265
DQM1129	control	8	VU	NHR-67	4881.3	2688.893	97.05634532
DQM1129	control	8	AC	NHR-67	13629.952	11437.545	83.52273225
DQM1129	control	8	BG	NHR-67	2192.407	NA	NA
DQM1129	control	9	VU	NHR-67	5395.622	3228.323	116.5272221
DQM1129	control	9	VU	NHR-67	4993.062	2825.763	101.9967063
DQM1129	control	9	VU	NHR-67	5216.548	3049.249	110.063496
DQM1129	control	9	AC	NHR-67	14036.63	11869.331	86.67585177
DQM1129	control	9	BG	NHR-67	2167.299	NA	NA
DQM1129	control	10	VU	NHR-67	4544.936	2331.449	84.15430411
DQM1129	control	10	VU	NHR-67	4770.19	2556.703	92.28491027
DQM1129	control	10	VU	NHR-67	4896.886	2683.399	96.85803785
DQM1129	control	10	AC	NHR-67	13704.583	11491.096	83.91378871
DQM1129	control	10	BG	NHR-67	2213.487	NA	NA
DQM1129	control	11	VU	NHR-67	4933.783	2744.962	99.08017156
DQM1129	control	11	VU	NHR-67	5995.118	3806.297	137.3893554
DQM1129	control	11	VU	NHR-67	6105.063	3916.242	141.3578509
DQM1129	control	11	AC	NHR-67	17115.335	14926.514	109.0009466
DQM1129	control	11	BG	NHR-67	2188.821	NA	NA
DQM1129	control	12	VU	NHR-67	4404.687	2262.578	81.66838609
DQM1129	control	12	VU	NHR-67	5289.782	3147.673	113.6161378
DQM1129	control	12	VU	NHR-67	4455.749	2313.64	83.51148327
DQM1129	control	12	AC	NHR-67	14695.088	12552.979	91.66819487
DQM1129	control	12	BG	NHR-67	2142.109	NA	NA
DQM1129	control	13	VU	NHR-67	3956.457	1755.214	63.35494052
DQM1129	control	13	VU	NHR-67	4169.444	1968.201	71.04276589
DQM1129	control	13	VU	NHR-67	5035.187	2833.944	102.2920018
DQM1129	control	13	AC	NHR-67	14541.542	12340.299	90.11509806
DQM1129	control	13	BG	NHR-67	2201.243	NA	NA
DQM1129	control	14	VU	NHR-67	4476.512	2292.802	82.75932983
DQM1129	control	14	VU	NHR-67	4544.84	2361.13	85.22564811
DQM1129	control	14	VU	NHR-67	3957.101	1773.391	64.01104443
DQM1129	control	14	AC	NHR-67	14659.202	12475.492	91.10234565
DQM1129	control	14	BG	NHR-67	2183.71	NA	NA
DQM1129	control	15	VU	NHR-67	4773.597	2477.648	89.43139793
DQM1129	control	15	VU	NHR-67	5387.173	3091.224	111.5785954
DQM1129	control	15	VU	NHR-67	6168.611	3872.662	139.7848186
DQM1129	control	15	AC	NHR-67	17512.17	15216.221	111.1165335
DQM1129	control	15	BG	NHR-67	2295.949	NA	NA
DQM1129	control	16	VU	NHR-67	5592.917	3400.549	122.7437678
DQM1129	control	16	VU	NHR-67	5808.548	3616.18	130.5270291
DQM1129	control	16	VU	NHR-67	4953.527	2761.159	99.66480681
DQM1129	control	16	AC	NHR-67	18613.204	16420.836	119.9132409
DQM1129	control	16	BG	NHR-67	2192.368	NA	NA
DQM1129	control	17	VU	NHR-67	4808.912	2634.63	95.09770715
DQM1129	control	17	VU	NHR-67	5992.79	3818.508	137.8301149
DQM1129	control	17	VU	NHR-67	6086.352	3912.07	141.2072614
DQM1129	control	17	AC	NHR-67	17228.739	15054.457	109.9352511
DQM1129	control	17	BG	NHR-67	2174.282	NA	NA
DQM1129	control	18	VU	NHR-67	4562.757	2399.979	86.62791364
DQM1129	control	18	VU	NHR-67	4811.658	2648.88	95.61206489
DQM1129	control	18	VU	NHR-67	4837.621	2674.843	96.54920664
DQM1129	control	18	AC	NHR-67	17704.236	15541.458	113.4915784
DQM1129	control	18	BG	NHR-67	2162.778	NA	NA
DQM1129	control	20	VU	NHR-67	5652.081	3506.131	126.5547796
DQM1129	control	20	VU	NHR-67	5929.485	3783.535	136.5677546
DQM1129	control	20	VU	NHR-67	5362.132	3216.182	116.0889893
DQM1129	control	20	AC	NHR-67	15040.085	12894.135	94.15948835
DQM1129	control	20	BG	NHR-67	2145.95	NA	NA
DQM1129	control	21	VU	NHR-67	4566.668	2378.778	85.86265761
DQM1129	control	21	VU	NHR-67	4743.754	2555.864	92.25462633
DQM1129	control	21	VU	NHR-67	4906.847	2718.957	98.14151381
DQM1129	control	21	AC	NHR-67	16047.924	13860.034	101.2129709
DQM1129	control	21	BG	NHR-67	2187.89	NA	NA
DQM1129	control	22	VU	NHR-67	5253.306	3065.947	110.666215
DQM1129	control	22	VU	NHR-67	5419.078	3231.719	116.6498017
DQM1129	control	22	VU	NHR-67	4969.911	2782.552	100.4369931
DQM1129	control	22	AC	NHR-67	17582.141	15394.782	112.4204762
DQM1129	control	22	BG	NHR-67	2187.359	NA	NA
DQM1129	control	23	VU	NHR-67	5250.738	3084.062	111.320081
DQM1129	control	23	VU	NHR-67	6016.291	3849.615	138.9529307
DQM1129	control	23	VU	NHR-67	5180.834	3014.158	108.7968765
DQM1129	control	23	AC	NHR-67	19215.973	17049.297	124.5025806
DQM1129	control	23	BG	NHR-67	2166.676	NA	NA
DQM1129	control	24	VU	NHR-67	4891.004	2734.5	98.70254275
DQM1129	control	24	VU	NHR-67	5147.306	2990.802	107.9538352
DQM1129	control	24	VU	NHR-67	5223.659	3067.155	110.7098181
DQM1129	control	24	AC	NHR-67	17088.752	14932.248	109.0428192
DQM1129	control	24	BG	NHR-67	2156.504	NA	NA
DQM1129	control	25	VU	NHR-67	4052.004	1895.689	68.42542496
DQM1129	control	25	VU	NHR-67	4174.126	2017.811	72.83345273
DQM1129	control	25	VU	NHR-67	4236.597	2080.282	75.08836095
DQM1129	control	25	AC	NHR-67	16770.555	14614.24	106.7205641
DQM1129	control	25	BG	NHR-67	2156.315	NA	NA
DQM1129	control	26	VU	NHR-67	4741.79	2575.773	92.97324726
DQM1129	control	26	VU	NHR-67	4645.881	2479.864	89.51138507
DQM1129	control	26	VU	NHR-67	4561.413	2395.396	86.46248897
DQM1129	control	26	AC	NHR-67	15641.254	13475.237	98.40298875
DQM1129	control	26	BG	NHR-67	2166.017	NA	NA
DQM1129	control	27	VU	NHR-67	5558.909	3388.932	122.3244489
DQM1129	control	27	VU	NHR-67	5650.57	3480.593	125.6329784
DQM1129	control	27	VU	NHR-67	5274.765	3104.788	112.0681917
DQM1129	control	27	AC	NHR-67	16072.909	13902.932	101.5262337
DQM1129	control	27	BG	NHR-67	2169.977	NA	NA
DQM1129	control	28	VU	NHR-67	6234.766	4053.692	146.3191472
DQM1129	control	28	VU	NHR-67	5828.705	3647.631	131.6622617
DQM1129	control	28	VU	NHR-67	6021.086	3840.012	138.6063078
DQM1129	control	28	AC	NHR-67	17683.903	15502.829	113.2094899
DQM1129	control	28	BG	NHR-67	2181.074	NA	NA
DQM1129	control	29	VU	NHR-67	4241.442	2043.063	73.74493073
DQM1129	control	29	VU	NHR-67	5205.243	3006.864	108.5335975
DQM1129	control	29	VU	NHR-67	4420.539	2222.16	80.20948707
DQM1129	control	29	AC	NHR-67	13380.856	11182.477	81.66009684
DQM1129	control	29	BG	NHR-67	2198.379	NA	NA
DQM1129	control	30	VU	NHR-67	5230.69	3016.926	108.8967883
DQM1129	control	30	VU	NHR-67	5050.692	2836.928	102.3997101
DQM1129	control	30	VU	NHR-67	4866.711	2652.947	95.75886439
DQM1129	control	30	AC	NHR-67	15185.815	12972.051	94.72847035
DQM1129	control	30	BG	NHR-67	2213.764	NA	NA
DQM1129	control	31	VU	NHR-67	4154.422	1960.171	70.7529208
DQM1129	control	31	VU	NHR-67	4878.272	2684.021	96.88048911
DQM1129	control	31	VU	NHR-67	4733.76	2539.509	91.66428803
DQM1129	control	31	AC	NHR-67	17594.258	15400.007	112.4586317
DQM1129	control	31	BG	NHR-67	2194.251	NA	NA
DQM1129	control	32	VU	NHR-67	4820.406	2631.674	94.9910095
DQM1129	control	32	VU	NHR-67	5165.455	2976.723	107.4456497
DQM1129	control	32	VU	NHR-67	4930.778	2742.046	98.97491773
DQM1129	control	32	AC	NHR-67	14809.853	12621.121	92.16580218
DQM1129	control	32	BG	NHR-67	2188.732	NA	NA
DQM1129	control	33	VU	NHR-67	5469.119	3272.497	118.121695
DQM1129	control	33	VU	NHR-67	4142.277	1945.655	70.22896171
DQM1129	control	33	VU	NHR-67	4145.141	1948.519	70.3323386
DQM1129	control	33	AC	NHR-67	16820.806	14624.184	106.7931802
DQM1129	control	33	BG	NHR-67	2196.622	NA	NA
DQM1129	heat-shock	1	VU	NHR-67	5950.777	3811.007	137.5593642
DQM1129	heat-shock	1	VU	NHR-67	6001.078	3861.308	139.3749928
DQM1129	heat-shock	1	VU	NHR-67	5633.824	3494.054	126.1188569
DQM1129	heat-shock	1	AC	NHR-67	17182.022	15042.252	109.846124
DQM1129	heat-shock	1	BG	NHR-67	2139.77	NA	NA
DQM1129	heat-shock	2	VU	NHR-67	5626.684	3441.934	124.237571
DQM1129	heat-shock	2	VU	NHR-67	5658.264	3473.514	125.3774599
DQM1129	heat-shock	2	VU	NHR-67	6589.562	4404.812	158.9929218
DQM1129	heat-shock	2	AC	NHR-67	17922.761	15738.011	114.9269077
DQM1129	heat-shock	2	BG	NHR-67	2184.75	NA	NA
DQM1129	heat-shock	3	VU	NHR-67	5739.76	3565.787	128.7080796
DQM1129	heat-shock	3	VU	NHR-67	5811.279	3637.306	131.289578
DQM1129	heat-shock	3	VU	NHR-67	5869.194	3695.221	133.3800361
DQM1129	heat-shock	3	AC	NHR-67	16103.989	13930.016	101.7240148
DQM1129	heat-shock	3	BG	NHR-67	2173.973	NA	NA
DQM1129	heat-shock	4	VU	NHR-67	5053.857	2880.877	103.9860615
DQM1129	heat-shock	4	VU	NHR-67	5605.246	3432.266	123.8886018
DQM1129	heat-shock	4	VU	NHR-67	5731.262	3558.282	128.4371846
DQM1129	heat-shock	4	AC	NHR-67	20412.063	18239.083	133.1909991
DQM1129	heat-shock	4	BG	NHR-67	2172.98	NA	NA
DQM1129	heat-shock	5	VU	NHR-67	6039.336	3866.374	139.5578515
DQM1129	heat-shock	5	VU	NHR-67	5884.741	3711.779	133.9777017
DQM1129	heat-shock	5	VU	NHR-67	5799.343	3626.381	130.895237
DQM1129	heat-shock	5	AC	NHR-67	20088.47	17915.508	130.828091
DQM1129	heat-shock	5	BG	NHR-67	2172.962	NA	NA
DQM1129	heat-shock	9	VU	NHR-67	6608.364	4338.763	156.6088647
DQM1129	heat-shock	9	VU	NHR-67	6484.09	4214.489	152.1231599
DQM1129	heat-shock	9	VU	NHR-67	7056.407	4786.806	172.7811022
DQM1129	heat-shock	9	AC	NHR-67	20113.901	17844.3	130.3080942
DQM1129	heat-shock	9	BG	NHR-67	2269.601	NA	NA
DQM1129	heat-shock	12	VU	NHR-67	5042.935	2897.996	104.6039766
DQM1129	heat-shock	12	VU	NHR-67	4967.089	2822.15	101.866294
DQM1129	heat-shock	12	VU	NHR-67	5025.545	2880.606	103.9762797
DQM1129	heat-shock	12	AC	NHR-67	20022.81	17877.871	130.5532466
DQM1129	heat-shock	12	BG	NHR-67	2144.939	NA	NA
DQM1129	heat-shock	13	VU	NHR-67	5449.646	3279.24	118.3650855
DQM1129	heat-shock	13	VU	NHR-67	5892.868	3722.462	134.3633076
DQM1129	heat-shock	13	VU	NHR-67	5467.723	3297.317	119.0175799
DQM1129	heat-shock	13	AC	NHR-67	18148.086	15977.68	116.6770919
DQM1129	heat-shock	13	BG	NHR-67	2170.406	NA	NA
DQM1129	heat-shock	14	VU	NHR-67	6810.873	4639.631	167.4687793
DQM1129	heat-shock	14	VU	NHR-67	6878.263	4707.021	169.9012402
DQM1129	heat-shock	14	VU	NHR-67	7466.593	5295.351	191.1371762
DQM1129	heat-shock	14	AC	NHR-67	18383.712	16212.47	118.3916471
DQM1129	heat-shock	14	BG	NHR-67	2171.242	NA	NA
DQM1129	heat-shock	17	VU	NHR-67	5910.936	3711.839	133.9798675
DQM1129	heat-shock	17	VU	NHR-67	6179.438	3980.341	143.6715223
DQM1129	heat-shock	17	VU	NHR-67	6598.291	4399.194	158.7901385
DQM1129	heat-shock	17	AC	NHR-67	20896.906	18697.809	136.5408481
DQM1129	heat-shock	17	BG	NHR-67	2199.097	NA	NA
DQM1129	heat-shock	18	VU	NHR-67	5447.521	3306.823	119.3607016
DQM1129	heat-shock	18	VU	NHR-67	4751.717	2611.019	94.24546149
DQM1129	heat-shock	18	VU	NHR-67	4270.147	2129.449	76.86305758
DQM1129	heat-shock	18	AC	NHR-67	17568.002	15427.304	112.6579682
DQM1129	heat-shock	18	BG	NHR-67	2140.698	NA	NA
DQM1129	heat-shock	19	VU	NHR-67	5493.072	3257.792	117.5909139
DQM1129	heat-shock	19	VU	NHR-67	5770.075	3534.795	127.5894147
DQM1129	heat-shock	19	VU	NHR-67	5288.006	3052.726	110.1889993
DQM1129	heat-shock	19	AC	NHR-67	16815.596	14580.316	106.4728339
DQM1129	heat-shock	19	BG	NHR-67	2235.28	NA	NA
DQM1129	heat-shock	20	VU	NHR-67	6496.935	4287.561	154.7607142
DQM1129	heat-shock	20	VU	NHR-67	6689.089	4479.715	161.6965666
DQM1129	heat-shock	20	VU	NHR-67	6776.803	4567.429	164.8626279
DQM1129	heat-shock	20	AC	NHR-67	16659.435	14450.061	105.5216461
DQM1129	heat-shock	20	BG	NHR-67	2209.374	NA	NA
DQM1129	heat-shock	21	VU	NHR-67	5528.12	3335.065	120.3801045
DQM1129	heat-shock	21	VU	NHR-67	6310.509	4117.454	148.6206544
DQM1129	heat-shock	21	VU	NHR-67	6082.13	3889.075	140.3772505
DQM1129	heat-shock	21	AC	NHR-67	18008.394	15815.339	115.4915959
DQM1129	heat-shock	21	BG	NHR-67	2193.055	NA	NA
DQM1129	heat-shock	22	VU	NHR-67	5610.138	3354.918	121.0967041
DQM1129	heat-shock	22	VU	NHR-67	5371.835	3116.615	112.4950906
DQM1129	heat-shock	22	VU	NHR-67	6013.058	3757.838	135.6402142
DQM1129	heat-shock	22	AC	NHR-67	19311.471	17056.251	124.5533622
DQM1129	heat-shock	22	BG	NHR-67	2255.22	NA	NA
DQM1129	heat-shock	23	VU	NHR-67	6061.573	3862.583	139.4210143
DQM1129	heat-shock	23	VU	NHR-67	6287.936	4088.946	147.5916502
DQM1129	heat-shock	23	VU	NHR-67	6869.871	4670.881	168.5967568
DQM1129	heat-shock	23	AC	NHR-67	17626.178	15427.188	112.6571211
DQM1129	heat-shock	23	BG	NHR-67	2198.99	NA	NA
DQM1129	heat-shock	24	VU	NHR-67	7498.893	5308.749	191.6207808
DQM1129	heat-shock	24	VU	NHR-67	7168.016	4977.872	179.6776829
DQM1129	heat-shock	24	VU	NHR-67	6700.097	4509.953	162.7880156
DQM1129	heat-shock	24	AC	NHR-67	18266.33	16076.186	117.3964324
DQM1129	heat-shock	24	BG	NHR-67	2190.144	NA	NA
DQM1129	heat-shock	25	VU	NHR-67	5804.515	3654.709	131.9177441
DQM1129	heat-shock	25	VU	NHR-67	4145.298	1995.492	72.02784218
DQM1129	heat-shock	25	VU	NHR-67	5985.666	3835.86	138.4564402
DQM1129	heat-shock	25	AC	NHR-67	18262.907	16113.101	117.6660044
DQM1129	heat-shock	25	BG	NHR-67	2149.806	NA	NA
DQM1129	heat-shock	27	VU	NHR-67	7925.79	5780.79	208.6592328
DQM1129	heat-shock	27	VU	NHR-67	8131.849	5986.849	216.0969901
DQM1129	heat-shock	27	VU	NHR-67	8406.342	6261.342	226.0048917
DQM1129	heat-shock	27	AC	NHR-67	19057.829	16912.829	123.5060223
DQM1129	heat-shock	27	BG	NHR-67	2145	NA	NA
DQM1129	heat-shock	28	VU	NHR-67	4303.494	2162.539	78.05745039
DQM1129	heat-shock	28	VU	NHR-67	4934.673	2793.718	100.840033
DQM1129	heat-shock	28	VU	NHR-67	5983.195	3842.24	138.686728
DQM1129	heat-shock	28	AC	NHR-67	16521.027	14380.072	105.0105511
DQM1129	heat-shock	28	BG	NHR-67	2140.955	NA	NA
DQM1129	heat-shock	29	VU	NHR-67	7455.524	5268.605	190.1717719
DQM1129	heat-shock	29	VU	NHR-67	7702.595	5515.676	199.0898688
DQM1129	heat-shock	29	VU	NHR-67	7254.383	5067.464	182.9115312
DQM1129	heat-shock	29	AC	NHR-67	16521.027	14334.108	104.6748987
DQM1129	heat-shock	29	BG	NHR-67	2186.919	NA	NA
DQM1129	heat-shock	30	VU	NHR-67	6533.696	4245.114	153.2285778
DQM1129	heat-shock	30	VU	NHR-67	7194.192	4905.61	177.0693658
DQM1129	heat-shock	30	VU	NHR-67	5686.022	3397.44	122.6315476
DQM1129	heat-shock	30	AC	NHR-67	19158.044	16869.462	123.1893346
DQM1129	heat-shock	30	BG	NHR-67	2288.582	NA	NA
DQM1129	heat-shock	31	VU	NHR-67	5666.218	3488.742	125.9271188
DQM1129	heat-shock	31	VU	NHR-67	6224.668	4047.192	146.0845278
DQM1129	heat-shock	31	VU	NHR-67	NA	#VALUE!	#VALUE!
DQM1129	heat-shock	31	AC	NHR-67	16648.575	14471.099	105.6752762
DQM1129	heat-shock	31	BG	NHR-67	2177.476	NA	NA
DQM1129	heat-shock	32	VU	NHR-67	7333.957	5144.785	185.7024543
DQM1129	heat-shock	32	VU	NHR-67	7841.972	5652.8	204.0393979
DQM1129	heat-shock	32	VU	NHR-67	7673.644	5484.472	197.9635517
DQM1129	heat-shock	32	AC	NHR-67	18408.531	16219.359	118.441954
DQM1129	heat-shock	32	BG	NHR-67	2189.172	NA	NA
DQM1129	heat-shock	33	VU	NHR-67	5746.842	3504.851	126.5085777
DQM1129	heat-shock	33	VU	NHR-67	4821.296	2579.305	93.10073579
DQM1129	heat-shock	33	VU	NHR-67	5630.991	3389	122.3269034
DQM1129	heat-shock	33	AC	NHR-67	17706.193	15464.202	112.9274161
DQM1129	heat-shock	33	BG	NHR-67	2241.991	NA	NA
DQM1129	heat-shock	34	VU	NHR-67	4571.859	2427.372	87.61667164
DQM1129	heat-shock	34	VU	NHR-67	4694.856	2550.369	92.05628277
DQM1129	heat-shock	34	VU	NHR-67	4709.698	2565.211	92.59200892
DQM1129	heat-shock	34	AC	NHR-67	17999.894	15855.407	115.7841926
DQM1129	heat-shock	34	BG	NHR-67	2144.487	NA	NA
DQM1129	heat-shock	35	VU	NHR-67	6564.692	4405.66	159.0235306
DQM1129	heat-shock	35	VU	NHR-67	7759.726	5600.694	202.1586173
DQM1129	heat-shock	35	VU	NHR-67	6811.505	4652.473	167.9323149
DQM1129	heat-shock	35	AC	NHR-67	14747.916	12588.884	91.93039132
DQM1129	heat-shock	35	BG	NHR-67	2159.032	NA	NA
DQM1129	heat-shock	36	VU	NHR-67	6515.242	4318.907	155.8921568
DQM1129	heat-shock	36	VU	NHR-67	5987.727	3791.392	136.8513553
DQM1129	heat-shock	36	VU	NHR-67	6530.778	4334.443	156.4529331
DQM1129	heat-shock	36	AC	NHR-67	13520.591	11324.256	82.69543873
DQM1129	heat-shock	36	BG	NHR-67	2196.335	NA	NA
DQM1129	heat-shock	37	VU	NHR-67	7078.971	4887.595	176.4191093
DQM1129	heat-shock	37	VU	NHR-67	7291.352	5099.976	184.0850609
DQM1129	heat-shock	37	VU	NHR-67	7193.041	5001.665	180.5364979
DQM1129	heat-shock	37	AC	NHR-67	22792.974	20601.598	150.4432773
DQM1129	heat-shock	37	BG	NHR-67	2191.376	NA	NA
DQM1129	heat-shock	38	VU	NHR-67	5564.479	3406.179	122.9469842
DQM1129	heat-shock	38	VU	NHR-67	4974.884	2816.584	101.6653877
DQM1129	heat-shock	38	VU	NHR-67	4654.543	2496.243	90.10258966
DQM1129	heat-shock	38	AC	NHR-67	15914.519	13756.219	100.4548613
DQM1129	heat-shock	38	BG	NHR-67	2158.3	NA	NA
DQM1129	heat-shock	39	VU	NHR-67	5574.66	3379.76	121.993383
DQM1129	heat-shock	39	VU	NHR-67	5401.217	3206.317	115.7329094
DQM1129	heat-shock	39	VU	NHR-67	5697.2	3502.3	126.4164986
DQM1129	heat-shock	39	AC	NHR-67	18555.105	16360.205	119.4704827
DQM1129	heat-shock	39	BG	NHR-67	2194.9	NA	NA
DQM1129	heat-shock	40	VU	NHR-67	5444.969	3210.05	115.8676531
DQM1129	heat-shock	40	VU	NHR-67	5504.304	3269.385	118.0093665
DQM1129	heat-shock	40	VU	NHR-67	5791.489	3556.57	128.3753895
DQM1129	heat-shock	40	AC	NHR-67	21901.9	19666.981	143.6182317
DQM1129	heat-shock	40	BG	NHR-67	2234.919	NA	NA
DQM1129	heat-shock	41	VU	NHR-67	5794.758	3652.771	131.8477915
DQM1129	heat-shock	41	VU	NHR-67	5563.968	3421.981	123.5173618
DQM1129	heat-shock	41	VU	NHR-67	5464.921	3322.934	119.9422326
DQM1129	heat-shock	41	AC	NHR-67	18852.915	16710.928	122.0316392
DQM1129	heat-shock	41	BG	NHR-67	2141.987	NA	NA
DQM1129	heat-shock	42	VU	NHR-67	7689.387	5513.422	199.00851
DQM1129	heat-shock	42	VU	NHR-67	6667.421	4491.456	162.1203612
DQM1129	heat-shock	42	VU	NHR-67	6319.248	4143.283	149.5529594
DQM1129	heat-shock	42	AC	NHR-67	20425.963	18249.998	133.2707059
DQM1129	heat-shock	42	BG	NHR-67	2175.965	NA	NA
DQM1129	heat-shock	43	VU	NHR-67	6347.165	4136.578	149.3109405
DQM1129	heat-shock	43	VU	NHR-67	6653.322	4442.735	160.3617631
DQM1129	heat-shock	43	VU	NHR-67	6693.683	4483.096	161.8186047
DQM1129	heat-shock	43	AC	NHR-67	17135.416	14924.829	108.9886419
DQM1129	heat-shock	43	BG	NHR-67	2210.587	NA	NA
DQM1129	heat-shock	44	VU	NHR-67	7836.548	5672.703	204.7578023
DQM1129	heat-shock	44	VU	NHR-67	6996.384	4832.539	174.4318476
DQM1129	heat-shock	44	VU	NHR-67	6644.855	4481.01	161.74331
DQM1129	heat-shock	44	AC	NHR-67	17341.442	15177.597	110.8344816
DQM1129	heat-shock	44	BG	NHR-67	2163.845	NA	NA
