# Supplementary material for: Dynamic compartmentalization of the pro-invasive transcription factor NHR-67 reveals a role for Groucho in regulating a proliferative-invasive cellular switch in C. elegans
Source: eLife. 2023 Dec 1;12:RP84355. doi: 10.7554/eLife.84355 (PMC10691804; doi:10.7554/eLife.84355)
Supplement: Figure 2—source data 2. [file elife-84355-fig2-data2.zip]

Archive with 1 entries (1 files):
- MedwigKinneyetal2023_Fig2SourceData2.csv
