# Supplementary material for: Dynamic compartmentalization of the pro-invasive transcription factor NHR-67 reveals a role for Groucho in regulating a proliferative-invasive cellular switch in C. elegans
Source: eLife. 2023 Dec 1;12:RP84355. doi: 10.7554/eLife.84355 (PMC10691804; doi:10.7554/eLife.84355)
Supplement: Figure 2—source data 2. [file elife-84355-fig2-data2.zip › MedwigKinneyetal2023_Fig2SourceData2.csv]

Strain	RNAi	Image	Cell	Expression	MGV	MGV_BS	MGV_Normalized
DQM704	empty_vector	1	AC	HLH-2	25586.748	23426.429	96.3452226
DQM704	empty_vector	1	AC	NHR-67	2523.402	376.731	94.38802035
DQM704	empty_vector	1	VU	HLH-2	4365.073	2204.754	72.06673987
DQM704	empty_vector	1	VU	NHR-67	2504.168	357.497	99.08100449
DQM704	empty_vector	1	VU	HLH-2	5066.46	2906.141	94.99295952
DQM704	empty_vector	1	VU	NHR-67	2510.726	364.055	100.8985672
DQM704	empty_vector	1	VU	HLH-2	4878.742	2718.423	88.85702586
DQM704	empty_vector	1	VU	NHR-67	2485.377	338.706	93.87304147
DQM704	empty_vector	1	BG	HLH-2	2160.319	NA	NA
DQM704	empty_vector	1	BG	NHR-67	2146.671	NA	NA
DQM704	empty_vector	2	AC	HLH-2	24149.995	21530.259	88.54689701
DQM704	empty_vector	2	AC	NHR-67	2551.621	390.018	97.71701007
DQM704	empty_vector	2	VU	HLH-2	4833.817	2214.081	72.37161129
DQM704	empty_vector	2	VU	NHR-67	2523.526	361.923	100.3076792
DQM704	empty_vector	2	VU	HLH-2	5294.756	2675.02	87.43831307
DQM704	empty_vector	2	VU	NHR-67	2522.13	360.527	99.92077501
DQM704	empty_vector	2	VU	HLH-2	5217.566	2597.83	84.91520543
DQM704	empty_vector	2	VU	NHR-67	2503.595	341.992	94.7837629
DQM704	empty_vector	2	BG	HLH-2	2619.736	NA	NA
DQM704	empty_vector	2	BG	NHR-67	2161.603	NA	NA
DQM704	empty_vector	3	AC	HLH-2	24811.836	22539.273	92.69664081
DQM704	empty_vector	3	AC	NHR-67	2557.927	411.573	103.1175048
DQM704	empty_vector	3	VU	HLH-2	5038.753	2766.19	90.41838462
DQM704	empty_vector	3	VU	NHR-67	2487.046	340.692	94.42346532
DQM704	empty_vector	3	VU	HLH-2	4877.679	2605.116	85.15336273
DQM704	empty_vector	3	VU	NHR-67	2502.424	356.07	98.6855086
DQM704	empty_vector	3	VU	HLH-2	4337.127	2064.564	67.48435278
DQM704	empty_vector	3	VU	NHR-67	2517.809	371.455	102.9494919
DQM704	empty_vector	3	BG	HLH-2	2272.563	NA	NA
DQM704	empty_vector	3	BG	NHR-67	2146.354	NA	NA
DQM704	empty_vector	4	AC	HLH-2	30389.022	28233.215	116.1139576
DQM704	empty_vector	4	AC	NHR-67	2534.928	368.917	92.43026271
DQM704	empty_vector	4	VU	HLH-2	4365.786	2209.979	72.23752932
DQM704	empty_vector	4	VU	NHR-67	2506.713	340.702	94.42623684
DQM704	empty_vector	4	VU	HLH-2	5636.217	3480.41	113.7640762
DQM704	empty_vector	4	VU	NHR-67	2507.629	341.618	94.68010806
DQM704	empty_vector	4	VU	HLH-2	6045.919	3890.112	127.1559954
DQM704	empty_vector	4	VU	NHR-67	2520.542	354.531	98.25897169
DQM704	empty_vector	4	BG	HLH-2	2155.807	NA	NA
DQM704	empty_vector	4	BG	NHR-67	2166.011	NA	NA
DQM704	empty_vector	5	AC	HLH-2	22476.831	20302.829	83.49887981
DQM704	empty_vector	5	AC	NHR-67	2635.27	471.119	118.0364498
DQM704	empty_vector	5	VU	HLH-2	5130.882	2956.88	96.65146397
DQM704	empty_vector	5	VU	NHR-67	2591.821	427.67	118.529591
DQM704	empty_vector	5	VU	HLH-2	5220.691	3046.689	99.58704854
DQM704	empty_vector	5	VU	NHR-67	2604.316	440.165	121.9926051
DQM704	empty_vector	5	VU	HLH-2	5065.774	2891.772	94.52328037
DQM704	empty_vector	5	VU	NHR-67	2576.982	412.831	114.4169326
DQM704	empty_vector	5	BG	HLH-2	2174.002	NA	NA
DQM704	empty_vector	5	BG	NHR-67	2164.151	NA	NA
DQM704	empty_vector	6	AC	HLH-2	28711.663	26531.677	109.1160896
DQM704	empty_vector	6	AC	NHR-67	2530.315	368.711	92.37865047
DQM704	empty_vector	6	VU	HLH-2	4967.998	2788.012	91.1316798
DQM704	empty_vector	6	VU	NHR-67	2495.745	334.141	92.60784264
DQM704	empty_vector	6	VU	HLH-2	5072.084	2892.098	94.53393632
DQM704	empty_vector	6	VU	NHR-67	2501.754	340.15	94.27324894
DQM704	empty_vector	6	VU	HLH-2	5721.743	3541.757	115.7693241
DQM704	empty_vector	6	VU	NHR-67	2501.404	339.8	94.17624575
DQM704	empty_vector	6	BG	HLH-2	2179.986	NA	NA
DQM704	empty_vector	6	BG	NHR-67	2161.604	NA	NA
DQM704	empty_vector	7	AC	HLH-2	20045.538	17668.277	72.66383112
DQM704	empty_vector	7	AC	NHR-67	2550.579	364.461	91.31383476
DQM704	empty_vector	7	VU	HLH-2	5382.632	3005.371	98.23648809
DQM704	empty_vector	7	VU	NHR-67	2548.339	362.221	100.3902705
DQM704	empty_vector	7	VU	HLH-2	4892.721	2515.46	82.22277926
DQM704	empty_vector	7	VU	NHR-67	2519.016	332.898	92.26334272
DQM704	empty_vector	7	VU	HLH-2	4464.268	2087.007	68.21794657
DQM704	empty_vector	7	VU	NHR-67	2514.672	328.554	91.05939448
DQM704	empty_vector	7	BG	HLH-2	2377.261	NA	NA
DQM704	empty_vector	7	BG	NHR-67	2186.118	NA	NA
DQM704	empty_vector	8	AC	HLH-2	25203.64	22946.791	94.37262875
DQM704	empty_vector	8	AC	NHR-67	2510.923	366.305	91.77583951
DQM704	empty_vector	8	VU	HLH-2	5200.207	2943.358	96.20947068
DQM704	empty_vector	8	VU	NHR-67	2523.216	378.598	104.9291886
DQM704	empty_vector	8	VU	HLH-2	5519.543	3262.694	106.6475987
DQM704	empty_vector	8	VU	NHR-67	2510.041	365.423	101.2777112
DQM704	empty_vector	8	VU	HLH-2	5760.033	3503.184	114.5084894
DQM704	empty_vector	8	VU	NHR-67	2500.289	355.671	98.57492496
DQM704	empty_vector	8	BG	HLH-2	2256.849	NA	NA
DQM704	empty_vector	8	BG	NHR-67	2144.618	NA	NA
DQM704	empty_vector	9	AC	HLH-2	25266.198	23108.535	95.0378288
DQM704	empty_vector	9	AC	NHR-67	2534.798	400.775	100.4121213
DQM704	empty_vector	9	VU	HLH-2	5562.436	3404.773	111.2917315
DQM704	empty_vector	9	VU	NHR-67	2531.858	397.835	110.2607614
DQM704	empty_vector	9	VU	HLH-2	5392.692	3235.029	105.7433135
DQM704	empty_vector	9	VU	NHR-67	2498.615	364.592	101.0473978
DQM704	empty_vector	9	VU	HLH-2	6014.063	3856.4	126.0540521
DQM704	empty_vector	9	VU	NHR-67	2516.996	382.973	106.1417286
DQM704	empty_vector	9	BG	HLH-2	2157.663	NA	NA
DQM704	empty_vector	9	BG	NHR-67	2134.023	NA	NA
DQM704	empty_vector	10	AC	HLH-2	30015.678	27845.733	114.5203712
DQM704	empty_vector	10	AC	NHR-67	2537.141	381.809	95.66028721
DQM704	empty_vector	10	VU	HLH-2	5720.567	3550.622	116.0590941
DQM704	empty_vector	10	VU	NHR-67	2522.383	367.051	101.7289146
DQM704	empty_vector	10	VU	HLH-2	5997.524	3827.579	125.1119808
DQM704	empty_vector	10	VU	NHR-67	2525.403	370.071	102.5659136
DQM704	empty_vector	10	VU	HLH-2	5989.771	3819.826	124.8585587
DQM704	empty_vector	10	VU	NHR-67	2512.167	356.835	98.89752987
DQM704	empty_vector	10	BG	HLH-2	2169.945	NA	NA
DQM704	empty_vector	10	BG	NHR-67	2155.332	NA	NA
DQM704	empty_vector	11	AC	HLH-2	27619.671	25449.508	104.6654833
DQM704	empty_vector	11	AC	NHR-67	2508.281	356.761	89.38463924
DQM704	empty_vector	11	VU	HLH-2	4157.614	1987.451	64.96376204
DQM704	empty_vector	11	VU	NHR-67	2513.985	362.465	100.4578956
DQM704	empty_vector	11	VU	HLH-2	4926.638	2756.475	90.10083065
DQM704	empty_vector	11	VU	NHR-67	2487.662	336.142	93.16242377
DQM704	empty_vector	11	VU	HLH-2	4131.741	1961.578	64.11805193
DQM704	empty_vector	11	VU	NHR-67	2487.811	336.291	93.20371942
DQM704	empty_vector	11	BG	HLH-2	2170.163	NA	NA
DQM704	empty_vector	11	BG	NHR-67	2151.52	NA	NA
DQM704	empty_vector	12	AC	HLH-2	29703.54	27402.331	112.6968041
DQM704	empty_vector	12	AC	NHR-67	2548.437	390.57	97.85531084
DQM704	empty_vector	12	VU	HLH-2	5539.002	3237.793	105.8336603
DQM704	empty_vector	12	VU	NHR-67	2520.097	362.23	100.3927649
DQM704	empty_vector	12	VU	HLH-2	5936.885	3635.676	118.8392522
DQM704	empty_vector	12	VU	NHR-67	2499.438	341.571	94.66708192
DQM704	empty_vector	12	VU	HLH-2	6249.468	3948.259	129.056645
DQM704	empty_vector	12	VU	NHR-67	2511.448	353.581	97.9956773
DQM704	empty_vector	12	BG	HLH-2	2301.209	NA	NA
DQM704	empty_vector	12	BG	NHR-67	2157.867	NA	NA
DQM704	empty_vector	13	AC	HLH-2	23886.094	21704.652	89.26411825
DQM704	empty_vector	13	AC	NHR-67	2553.931	401.964	100.7100191
DQM704	empty_vector	13	VU	HLH-2	5364.674	3183.232	104.0502262
DQM704	empty_vector	13	VU	NHR-67	2520.127	368.16	102.0362761
DQM704	empty_vector	13	VU	HLH-2	6384.88	4203.438	137.3976747
DQM704	empty_vector	13	VU	NHR-67	2505.492	353.525	97.98015679
DQM704	empty_vector	13	VU	HLH-2	5543.806	3362.364	109.9055095
DQM704	empty_vector	13	VU	NHR-67	2493.369	341.402	94.62024323
DQM704	empty_vector	13	BG	HLH-2	2181.442	NA	NA
DQM704	empty_vector	13	BG	NHR-67	2151.967	NA	NA
DQM704	empty_vector	14	AC	HLH-2	23915.088	21697.406	89.23431783
DQM704	empty_vector	14	AC	NHR-67	2535.862	389.898	97.68694468
DQM704	empty_vector	14	VU	HLH-2	4255.033	2037.351	66.59484212
DQM704	empty_vector	14	VU	NHR-67	2505.192	359.228	99.56075458
DQM704	empty_vector	14	VU	HLH-2	5479.929	3262.247	106.6329876
DQM704	empty_vector	14	VU	NHR-67	2500.03	354.066	98.13009602
DQM704	empty_vector	14	VU	HLH-2	4468.602	2250.92	73.57576678
DQM704	empty_vector	14	VU	NHR-67	2490.17	344.206	95.39737741
DQM704	empty_vector	14	BG	HLH-2	2217.682	NA	NA
DQM704	empty_vector	14	BG	NHR-67	2145.964	NA	NA
DQM704	empty_vector	15	AC	HLH-2	24973.331	22751.666	93.57014359
DQM704	empty_vector	15	AC	NHR-67	2542.691	388.354	97.3001034
DQM704	empty_vector	15	VU	HLH-2	4726.166	2504.501	81.8645627
DQM704	empty_vector	15	VU	NHR-67	2500.064	345.727	95.81892558
DQM704	empty_vector	15	VU	HLH-2	5563.166	3341.501	109.2235612
DQM704	empty_vector	15	VU	NHR-67	2488.099	333.762	92.50280204
DQM704	empty_vector	15	VU	HLH-2	4506.702	2285.037	74.69094832
DQM704	empty_vector	15	VU	NHR-67	2510.519	356.182	98.71654962
DQM704	empty_vector	15	BG	HLH-2	2221.665	NA	NA
DQM704	empty_vector	15	BG	NHR-67	2154.337	NA	NA
DQM704	empty_vector	16	AC	HLH-2	22740.276	20534.53	84.45179007
DQM704	empty_vector	16	AC	NHR-67	2608.485	463.907	116.2295201
DQM704	empty_vector	16	VU	HLH-2	5339.883	3134.137	102.4454592
DQM704	empty_vector	16	VU	NHR-67	2535.992	391.414	108.4811685
DQM704	empty_vector	16	VU	HLH-2	5916.839	3711.093	121.3044058
DQM704	empty_vector	16	VU	NHR-67	2560.38	415.802	115.2403512
DQM704	empty_vector	16	VU	HLH-2	6441.79	4236.044	138.4634662
DQM704	empty_vector	16	VU	NHR-67	2577.802	433.224	120.0688931
DQM704	empty_vector	16	BG	HLH-2	2205.746	NA	NA
DQM704	empty_vector	16	BG	NHR-67	2144.578	NA	NA
DQM704	empty_vector	17	AC	HLH-2	26043.127	23830.285	98.00614994
DQM704	empty_vector	17	AC	NHR-67	2538.571	379.513	95.08503618
DQM704	empty_vector	17	VU	HLH-2	4938.19	2725.348	89.08338317
DQM704	empty_vector	17	VU	NHR-67	2506.914	347.856	96.40898217
DQM704	empty_vector	17	VU	HLH-2	5756.324	3543.482	115.8257091
DQM704	empty_vector	17	VU	NHR-67	2502.888	343.83	95.29316826
DQM704	empty_vector	17	VU	HLH-2	5233.019	3020.177	98.72045145
DQM704	empty_vector	17	VU	NHR-67	2508.947	349.889	96.97243216
DQM704	empty_vector	17	BG	HLH-2	2212.842	NA	NA
DQM704	empty_vector	17	BG	NHR-67	2159.058	NA	NA
DQM704	empty_vector	18	AC	HLH-2	23732.247	21407.361	88.04145783
DQM704	empty_vector	18	AC	NHR-67	2579.043	418.73	104.9106544
DQM704	empty_vector	18	VU	HLH-2	5299.945	2975.059	97.24568049
DQM704	empty_vector	18	VU	NHR-67	2511.588	351.275	97.35656482
DQM704	empty_vector	18	VU	HLH-2	5564.15	3239.264	105.8817428
DQM704	empty_vector	18	VU	NHR-67	2520.228	359.915	99.751158
DQM704	empty_vector	18	VU	HLH-2	5914.468	3589.582	117.3325787
DQM704	empty_vector	18	VU	NHR-67	2513.147	352.834	97.78864477
DQM704	empty_vector	18	BG	HLH-2	2324.886	NA	NA
DQM704	empty_vector	18	BG	NHR-67	2160.313	NA	NA
DQM704	empty_vector	19	AC	HLH-2	31402.027	29159.32	119.9227239
DQM704	empty_vector	19	AC	NHR-67	2560.369	422.67	105.8978012
DQM704	empty_vector	19	VU	HLH-2	4649.638	2406.931	78.67529451
DQM704	empty_vector	19	VU	NHR-67	2498.534	360.835	100.0061378
DQM704	empty_vector	19	VU	HLH-2	6445.673	4202.966	137.3822465
DQM704	empty_vector	19	VU	NHR-67	2506.303	368.604	102.1593316
DQM704	empty_vector	19	VU	HLH-2	5545.809	3303.102	107.968414
DQM704	empty_vector	19	VU	NHR-67	2512.399	374.7	103.8488501
DQM704	empty_vector	19	BG	HLH-2	2242.707	NA	NA
DQM704	empty_vector	19	BG	NHR-67	2137.699	NA	NA
DQM704	empty_vector	20	AC	HLH-2	29407.806	27217.979	111.9386248
DQM704	empty_vector	20	AC	NHR-67	2568.601	400.017	100.2222082
DQM704	empty_vector	20	VU	HLH-2	4447.055	2257.228	73.78195622
DQM704	empty_vector	20	VU	NHR-67	2493.993	325.409	90.18775148
DQM704	empty_vector	20	VU	HLH-2	4117.042	1927.215	62.99482939
DQM704	empty_vector	20	VU	NHR-67	2489.051	320.467	88.81806635
DQM704	empty_vector	20	VU	HLH-2	4359.398	2169.571	70.91671401
DQM704	empty_vector	20	VU	NHR-67	2520.427	351.843	97.51398714
DQM704	empty_vector	20	BG	HLH-2	2189.827	NA	NA
DQM704	empty_vector	20	BG	NHR-67	2168.584	NA	NA
DQM704	empty_vector	21	AC	HLH-2	30145.262	27950.016	114.949253
DQM704	empty_vector	21	AC	NHR-67	2513.081	357.855	89.65873533
DQM704	empty_vector	21	VU	HLH-2	4140.276	1945.03	63.57714786
DQM704	empty_vector	21	VU	NHR-67	2509.599	354.373	98.21518168
DQM704	empty_vector	21	VU	HLH-2	4766.298	2571.052	84.0399136
DQM704	empty_vector	21	VU	NHR-67	2518.215	362.989	100.6031232
DQM704	empty_vector	21	VU	HLH-2	4424.538	2229.292	72.86881287
DQM704	empty_vector	21	VU	NHR-67	2488.576	333.35	92.38861542
DQM704	empty_vector	21	BG	HLH-2	2195.246	NA	NA
DQM704	empty_vector	21	BG	NHR-67	2155.226	NA	NA
DQM704	empty_vector	22	AC	HLH-2	29274.69	27101.581	111.459918
DQM704	empty_vector	22	AC	NHR-67	2559.324	425.436	106.5908084
DQM704	empty_vector	22	VU	HLH-2	6857.915	4684.806	153.1321387
DQM704	empty_vector	22	VU	NHR-67	2504.438	370.55	102.6986694
DQM704	empty_vector	22	VU	HLH-2	5843.688	3670.579	119.9801257
DQM704	empty_vector	22	VU	NHR-67	2500.809	366.921	101.6928848
DQM704	empty_vector	22	VU	HLH-2	NA	NA	NA
DQM704	empty_vector	22	VU	NHR-67	NA	NA	NA
DQM704	empty_vector	22	BG	HLH-2	2173.109	NA	NA
DQM704	empty_vector	22	BG	NHR-67	2133.888	NA	NA
DQM704	empty_vector	23	AC	HLH-2	29987.128	27791.064	114.2955355
DQM704	empty_vector	23	AC	NHR-67	2541.684	403.79	101.1675141
DQM704	empty_vector	23	VU	HLH-2	5251.143	3055.079	99.86129227
DQM704	empty_vector	23	VU	NHR-67	2505.733	367.839	101.9473104
DQM704	empty_vector	23	VU	HLH-2	5856.351	3660.287	119.6437113
DQM704	empty_vector	23	VU	NHR-67	2511.852	373.958	103.6432034
DQM704	empty_vector	23	VU	HLH-2	6048.462	3852.398	125.9232388
DQM704	empty_vector	23	VU	NHR-67	2497.233	359.339	99.59151845
DQM704	empty_vector	23	BG	HLH-2	2196.064	NA	NA
DQM704	empty_vector	23	BG	NHR-67	2137.894	NA	NA
DQM704	empty_vector	24	AC	HLH-2	25191.448	22991.35	94.55588531
DQM704	empty_vector	24	AC	NHR-67	2528.609	382.832	95.91659461
DQM704	empty_vector	24	VU	HLH-2	5440.002	3239.904	105.9026625
DQM704	empty_vector	24	VU	NHR-67	2503.124	357.347	99.03943169
DQM704	empty_vector	24	VU	HLH-2	6045.818	3845.72	125.7049552
DQM704	empty_vector	24	VU	NHR-67	2500.274	354.497	98.24954852
DQM704	empty_vector	24	VU	HLH-2	5661.928	3461.83	113.1567522
DQM704	empty_vector	24	VU	NHR-67	2506.984	361.207	100.1092384
DQM704	empty_vector	24	BG	HLH-2	2200.098	NA	NA
DQM704	empty_vector	24	BG	NHR-67	2145.777	NA	NA
DQM704	empty_vector	25	AC	HLH-2	25991.081	23782.966	97.8115424
DQM704	empty_vector	25	AC	NHR-67	2562.158	423.154	106.019065
DQM704	empty_vector	25	VU	HLH-2	4344.214	2136.099	69.82261557
DQM704	empty_vector	25	VU	NHR-67	2499.248	360.244	99.842341
DQM704	empty_vector	25	VU	HLH-2	4480.047	2271.932	74.26258551
DQM704	empty_vector	25	VU	NHR-67	2510.58	371.576	102.9830273
DQM704	empty_vector	25	VU	HLH-2	4960.208	2752.093	89.95759633
DQM704	empty_vector	25	VU	NHR-67	2519.135	380.131	105.3540626
DQM704	empty_vector	25	BG	HLH-2	2208.115	NA	NA
DQM704	empty_vector	25	BG	NHR-67	2139.004	NA	NA
DQM704	empty_vector	26	AC	HLH-2	24018.342	21798.964	89.65199259
DQM704	empty_vector	26	AC	NHR-67	2553.786	405.978	101.7157062
DQM704	empty_vector	26	VU	HLH-2	4976.511	2757.133	90.12233868
DQM704	empty_vector	26	VU	NHR-67	2529.229	381.421	105.7115887
DQM704	empty_vector	26	VU	HLH-2	5899.17	3679.792	120.2812708
DQM704	empty_vector	26	VU	NHR-67	2516.312	368.504	102.1316164
DQM704	empty_vector	26	VU	HLH-2	5227.139	3007.761	98.31460996
DQM704	empty_vector	26	VU	NHR-67	2495.956	348.148	96.48991055
DQM704	empty_vector	26	BG	HLH-2	2219.378	NA	NA
DQM704	empty_vector	26	BG	NHR-67	2147.808	NA	NA
DQM704	empty_vector	27	AC	HLH-2	21232.217	19005.441	78.16314829
DQM704	empty_vector	27	AC	NHR-67	2528.876	402.079	100.7388318
DQM704	empty_vector	27	VU	HLH-2	4199.015	1972.239	64.46652777
DQM704	empty_vector	27	VU	NHR-67	2490.361	363.564	100.7624856
DQM704	empty_vector	27	VU	HLH-2	4524.282	2297.506	75.09852222
DQM704	empty_vector	27	VU	NHR-67	2512.053	385.256	106.7744665
DQM704	empty_vector	27	VU	HLH-2	4468.138	2241.362	73.26334467
DQM704	empty_vector	27	VU	NHR-67	2498.629	371.832	103.0539782
DQM704	empty_vector	27	BG	HLH-2	2226.776	NA	NA
DQM704	empty_vector	27	BG	NHR-67	2126.797	NA	NA
DQM704	empty_vector	28	AC	HLH-2	29640.984	27422.515	112.7798143
DQM704	empty_vector	28	AC	NHR-67	2570.435	430.02	107.7393061
DQM704	empty_vector	28	VU	HLH-2	5345.617	3127.148	102.2170099
DQM704	empty_vector	28	VU	NHR-67	2521.723	381.308	105.6802705
DQM704	empty_vector	28	VU	HLH-2	6274.232	4055.763	132.5706256
DQM704	empty_vector	28	VU	NHR-67	2529.735	389.32	107.9008122
DQM704	empty_vector	28	VU	HLH-2	6161.661	3943.192	128.8910201
DQM704	empty_vector	28	VU	NHR-67	2533.277	392.862	108.8824846
DQM704	empty_vector	28	BG	HLH-2	2218.469	NA	NA
DQM704	empty_vector	28	BG	NHR-67	2140.415	NA	NA
DQM704	empty_vector	29	AC	HLH-2	29959.863	27814.552	114.3921339
DQM704	empty_vector	29	AC	NHR-67	2558.698	420.401	105.3293149
DQM704	empty_vector	29	VU	HLH-2	5857.372	3712.061	121.3360468
DQM704	empty_vector	29	VU	NHR-67	2499.86	361.563	100.2079045
DQM704	empty_vector	29	VU	HLH-2	6679.135	4533.824	148.1969938
DQM704	empty_vector	29	VU	NHR-67	2501.966	363.669	100.7915866
DQM704	empty_vector	29	VU	HLH-2	4626.61	2481.299	81.1061595
DQM704	empty_vector	29	VU	NHR-67	2512.463	374.166	103.700851
DQM704	empty_vector	29	BG	HLH-2	2145.311	NA	NA
DQM704	empty_vector	29	BG	NHR-67	2138.297	NA	NA
DQM704	empty_vector	30	AC	HLH-2	30680.12	28506.239	117.2368158
DQM704	empty_vector	30	AC	NHR-67	2549.179	409.555	102.6119052
DQM704	empty_vector	30	VU	HLH-2	5976.277	3802.396	124.2888247
DQM704	empty_vector	30	VU	NHR-67	2504.83	365.206	101.2175692
DQM704	empty_vector	30	VU	HLH-2	6023.804	3849.923	125.8423386
DQM704	empty_vector	30	VU	NHR-67	2457.227	317.603	88.02430305
DQM704	empty_vector	30	VU	HLH-2	5755.932	3582.051	117.0864131
DQM704	empty_vector	30	VU	NHR-67	2429.543	289.919	80.3516274
DQM704	empty_vector	30	BG	HLH-2	2173.881	NA	NA
DQM704	empty_vector	30	BG	NHR-67	2139.624	NA	NA
DQM704	uba-1	1	AC	HLH-2	36789.425	34555.098	142.1137899
DQM704	uba-1	1	AC	NHR-67	3621.885	1242.722	311.357625
DQM704	uba-1	1	VU	HLH-2	29154.184	26919.857	879.9287049
DQM704	uba-1	1	VU	NHR-67	3385.325	1006.162	278.8597992
DQM704	uba-1	1	VU	HLH-2	10895.75	8661.423	283.115721
DQM704	uba-1	1	VU	NHR-67	2764.13	384.967	106.6943696
DQM704	uba-1	1	VU	HLH-2	23620.94	21386.613	699.0636941
DQM704	uba-1	1	VU	NHR-67	3221.467	842.304	233.4462287
DQM704	uba-1	1	BG	HLH-2	2234.327	NA	NA
DQM704	uba-1	1	BG	NHR-67	2379.163	NA	NA
DQM704	uba-1	2	AC	HLH-2	43737.279	41530.656	170.8019732
DQM704	uba-1	2	AC	NHR-67	3286.102	904.618	226.6474014
DQM704	uba-1	2	VU	HLH-2	26386.572	24179.949	790.3693993
DQM704	uba-1	2	VU	NHR-67	2976.406	594.922	164.8838154
DQM704	uba-1	2	VU	HLH-2	17760.726	15554.103	508.4165829
DQM704	uba-1	2	VU	NHR-67	2779.305	397.821	110.2568813
DQM704	uba-1	2	VU	HLH-2	18298.571	16091.948	525.9971092
DQM704	uba-1	2	VU	NHR-67	2815.44	433.956	120.2717684
DQM704	uba-1	2	BG	HLH-2	2206.623	NA	NA
DQM704	uba-1	2	BG	NHR-67	2381.484	NA	NA
DQM704	uba-1	3	AC	HLH-2	40369.705	38183.471	157.0360986
DQM704	uba-1	3	AC	NHR-67	3258.627	1112.165	278.6472381
DQM704	uba-1	3	VU	HLH-2	24373.312	22187.078	725.2284739
DQM704	uba-1	3	VU	NHR-67	2910.965	764.503	211.8835268
DQM704	uba-1	3	VU	HLH-2	NA	NA	NA
DQM704	uba-1	3	VU	NHR-67	NA	NA	NA
DQM704	uba-1	3	VU	HLH-2	NA	NA	NA
DQM704	uba-1	3	VU	NHR-67	NA	NA	NA
DQM704	uba-1	3	BG	HLH-2	2186.234	NA	NA
DQM704	uba-1	3	BG	NHR-67	2146.462	NA	NA
DQM704	uba-1	4	AC	HLH-2	40948.506	38742.799	159.3364313
DQM704	uba-1	4	AC	NHR-67	3261.204	877.765	219.91952
DQM704	uba-1	4	VU	HLH-2	21841.967	19636.26	641.8499485
DQM704	uba-1	4	VU	NHR-67	2822.711	439.272	121.7451084
DQM704	uba-1	4	VU	HLH-2	NA	NA	NA
DQM704	uba-1	4	VU	NHR-67	NA	NA	NA
DQM704	uba-1	4	VU	HLH-2	NA	NA	NA
DQM704	uba-1	4	VU	NHR-67	NA	NA	NA
DQM704	uba-1	4	BG	HLH-2	2205.707	NA	NA
DQM704	uba-1	4	BG	NHR-67	2383.439	NA	NA
DQM704	uba-1	5	AC	HLH-2	43785.505	41624.747	171.1889386
DQM704	uba-1	5	AC	NHR-67	3117.582	974.694	244.2045839
DQM704	uba-1	5	VU	HLH-2	7689.524	5528.766	180.7186385
DQM704	uba-1	5	VU	NHR-67	2622.546	479.658	132.9381686
DQM704	uba-1	5	VU	HLH-2	13000.072	10839.314	354.3043906
DQM704	uba-1	5	VU	NHR-67	2631.732	488.844	135.4840867
DQM704	uba-1	5	VU	HLH-2	NA	NA	NA
DQM704	uba-1	5	VU	NHR-67	NA	NA	NA
DQM704	uba-1	5	BG	HLH-2	2160.758	NA	NA
DQM704	uba-1	5	BG	NHR-67	2142.888	NA	NA
DQM704	uba-1	6	AC	HLH-2	48575.842	46422.517	190.9205938
DQM704	uba-1	6	AC	NHR-67	2846.832	719.033	180.1500313
DQM704	uba-1	6	VU	HLH-2	6111.609	3958.284	129.3843319
DQM704	uba-1	6	VU	NHR-67	2533.382	405.583	112.408135
DQM704	uba-1	6	VU	HLH-2	4826.144	2672.819	87.36636903
DQM704	uba-1	6	VU	NHR-67	2556.7	428.901	118.8707651
DQM704	uba-1	6	VU	HLH-2	4626.755	2473.43	80.84894569
DQM704	uba-1	6	VU	NHR-67	2527.646	399.847	110.8183912
DQM704	uba-1	6	BG	HLH-2	2153.325	NA	NA
DQM704	uba-1	6	BG	NHR-67	2127.799	NA	NA
DQM704	uba-1	7	AC	HLH-2	30581.645	28421.845	116.889731
DQM704	uba-1	7	AC	NHR-67	2557.381	397.036	99.47533398
DQM704	uba-1	7	VU	HLH-2	14921.257	12761.457	417.1334317
DQM704	uba-1	7	VU	NHR-67	2666.72	506.375	140.3428383
DQM704	uba-1	7	VU	HLH-2	12054.124	9894.324	323.4155257
DQM704	uba-1	7	VU	NHR-67	2653.004	492.659	136.5414216
DQM704	uba-1	7	VU	HLH-2	9382.14	7222.34	236.0764503
DQM704	uba-1	7	VU	NHR-67	2655.307	494.962	137.1797026
DQM704	uba-1	7	BG	HLH-2	2159.8	NA	NA
DQM704	uba-1	7	BG	NHR-67	2160.345	NA	NA
DQM704	uba-1	8	AC	HLH-2	47129.527	44974.956	184.9672499
DQM704	uba-1	8	AC	NHR-67	3105.494	968.262	242.5930793
DQM704	uba-1	8	VU	HLH-2	18938.609	16784.038	548.619438
DQM704	uba-1	8	VU	NHR-67	2719.7	582.468	161.4321645
DQM704	uba-1	8	VU	HLH-2	21340.444	19185.873	627.1281597
DQM704	uba-1	8	VU	NHR-67	2803.588	666.356	184.6818906
DQM704	uba-1	8	VU	HLH-2	NA	NA	NA
DQM704	uba-1	8	VU	NHR-67	NA	NA	NA
DQM704	uba-1	8	BG	HLH-2	2154.571	NA	NA
DQM704	uba-1	8	BG	NHR-67	2137.232	NA	NA
DQM704	uba-1	9	AC	HLH-2	44605.406	42424.632	174.4786034
DQM704	uba-1	9	AC	NHR-67	3015.594	874.399	219.0761859
DQM704	uba-1	9	VU	HLH-2	20478.389	18297.615	598.0936923
DQM704	uba-1	9	VU	NHR-67	2799.067	657.872	182.3305331
DQM704	uba-1	9	VU	HLH-2	30113.411	27932.637	913.0334199
DQM704	uba-1	9	VU	NHR-67	3056.368	915.173	253.6420169
DQM704	uba-1	9	VU	HLH-2	10554.619	8373.845	273.7156659
DQM704	uba-1	9	VU	NHR-67	2652.396	511.201	141.6803738
DQM704	uba-1	9	BG	HLH-2	2180.774	NA	NA
DQM704	uba-1	9	BG	NHR-67	2141.195	NA	NA
DQM704	uba-1	10	AC	HLH-2	31094.152	28896.714	118.8427115
DQM704	uba-1	10	AC	NHR-67	2942.22	786.432	197.0365051
DQM704	uba-1	10	VU	HLH-2	20617.453	18420.015	602.0945781
DQM704	uba-1	10	VU	NHR-67	2817.45	661.662	183.3809391
DQM704	uba-1	10	VU	HLH-2	15963.968	13766.53	449.9862281
DQM704	uba-1	10	VU	NHR-67	2760.267	604.479	167.532557
DQM704	uba-1	10	VU	HLH-2	NA	NA	NA
DQM704	uba-1	10	VU	NHR-67	NA	NA	NA
DQM704	uba-1	10	BG	HLH-2	2197.438	NA	NA
DQM704	uba-1	10	BG	NHR-67	2155.788	NA	NA
DQM704	uba-1	11	AC	HLH-2	44933.84	42673.846	175.5035389
DQM704	uba-1	11	AC	NHR-67	3068.282	913.449	228.8599632
DQM704	uba-1	11	VU	HLH-2	10647.624	8387.63	274.1662559
DQM704	uba-1	11	VU	NHR-67	2574.138	419.305	116.2112146
DQM704	uba-1	11	VU	HLH-2	16590.034	14330.04	468.4056657
DQM704	uba-1	11	VU	NHR-67	2623.609	468.776	129.9222006
DQM704	uba-1	11	VU	HLH-2	12525.841	10265.847	335.5594889
DQM704	uba-1	11	VU	NHR-67	2625.462	470.629	130.4357633
DQM704	uba-1	11	BG	HLH-2	2259.994	NA	NA
DQM704	uba-1	11	BG	NHR-67	2154.833	NA	NA
DQM704	uba-1	12	AC	HLH-2	45886.429	43732.314	179.8566707
DQM704	uba-1	12	AC	NHR-67	3300.463	1168.968	292.8789385
DQM704	uba-1	12	VU	HLH-2	8619.318	6465.203	211.3279317
DQM704	uba-1	12	VU	NHR-67	2658.991	527.496	146.1965654
DQM704	uba-1	12	VU	HLH-2	5619.674	3465.559	113.278642
DQM704	uba-1	12	VU	NHR-67	2536.09	404.595	112.1343089
DQM704	uba-1	12	VU	HLH-2	4828.665	2674.55	87.42295019
DQM704	uba-1	12	VU	NHR-67	2478.014	346.519	96.03842996
DQM704	uba-1	12	BG	HLH-2	2154.115	NA	NA
DQM704	uba-1	12	BG	NHR-67	2131.495	NA	NA
DQM704	uba-1	13	AC	HLH-2	39562.837	37363.637	153.6643901
DQM704	uba-1	13	AC	NHR-67	2995.15	716.662	179.5559894
DQM704	uba-1	13	VU	HLH-2	4859.767	2660.567	86.96588821
DQM704	uba-1	13	VU	NHR-67	2579.599	301.111	83.45351246
DQM704	uba-1	13	VU	HLH-2	5936.214	3737.014	122.1516849
DQM704	uba-1	13	VU	NHR-67	2590.023	311.535	86.34254479
DQM704	uba-1	13	VU	HLH-2	5313.338	3114.138	101.7917524
DQM704	uba-1	13	VU	NHR-67	2542.067	263.579	73.05144402
DQM704	uba-1	13	BG	HLH-2	2199.2	NA	NA
DQM704	uba-1	13	BG	NHR-67	2278.488	NA	NA
DQM704	uba-1	14	AC	HLH-2	36993.57	34834.753	143.2639192
DQM704	uba-1	14	AC	NHR-67	3153.596	1005.68	251.9679673
DQM704	uba-1	14	VU	HLH-2	15430.623	13271.806	433.8151969
DQM704	uba-1	14	VU	NHR-67	2700.192	552.276	153.0643917
DQM704	uba-1	14	VU	HLH-2	6846.608	4687.791	153.2297093
DQM704	uba-1	14	VU	NHR-67	2534.087	386.171	107.0280606
DQM704	uba-1	14	VU	HLH-2	5161.004	3002.187	98.13241276
DQM704	uba-1	14	VU	NHR-67	2532.406	384.49	106.5621681
DQM704	uba-1	14	BG	HLH-2	2158.817	NA	NA
DQM704	uba-1	14	BG	NHR-67	2147.916	NA	NA
DQM704	uba-1	15	AC	HLH-2	27050.074	24872.961	102.2943345
DQM704	uba-1	15	AC	NHR-67	3015.018	869.359	217.8134398
DQM704	uba-1	15	VU	HLH-2	14910.233	12733.12	416.2071808
DQM704	uba-1	15	VU	NHR-67	2670.152	524.493	145.364278
DQM704	uba-1	15	VU	HLH-2	5944.393	3767.28	123.1409889
DQM704	uba-1	15	VU	NHR-67	2529.291	383.632	106.3243717
DQM704	uba-1	15	VU	HLH-2	5005.006	2827.893	92.43526906
DQM704	uba-1	15	VU	NHR-67	2518.545	372.886	103.3460964
DQM704	uba-1	15	BG	HLH-2	2177.113	NA	NA
DQM704	uba-1	15	BG	NHR-67	2145.659	NA	NA
DQM704	uba-1	16	AC	HLH-2	50659.503	48442.856	199.2295857
DQM704	uba-1	16	AC	NHR-67	3861.147	1482.283	371.3784052
DQM704	uba-1	16	VU	HLH-2	16148.496	13931.849	455.3900062
DQM704	uba-1	16	VU	NHR-67	2957.908	579.044	160.4831961
DQM704	uba-1	16	VU	HLH-2	14887.78	12671.133	414.1810133
DQM704	uba-1	16	VU	NHR-67	2797.922	419.058	116.1427581
DQM704	uba-1	16	VU	HLH-2	18445.53	16228.883	530.4731002
DQM704	uba-1	16	VU	NHR-67	2883.249	504.385	139.7913058
DQM704	uba-1	16	BG	HLH-2	2216.647	NA	NA
DQM704	uba-1	16	BG	NHR-67	2378.864	NA	NA
DQM704	uba-1	17	AC	HLH-2	49495.055	47331.738	194.6599217
DQM704	uba-1	17	AC	NHR-67	3661.775	1521.327	381.1606792
DQM704	uba-1	17	VU	HLH-2	12446.134	10282.817	336.1141868
DQM704	uba-1	17	VU	NHR-67	2834.798	694.35	192.4404833
DQM704	uba-1	17	VU	HLH-2	9302.467	7139.15	233.3572208
DQM704	uba-1	17	VU	NHR-67	2743.093	602.645	167.0242602
DQM704	uba-1	17	VU	HLH-2	10113.06	7949.743	259.8530543
DQM704	uba-1	17	VU	NHR-67	2788.227	647.779	179.5332381
DQM704	uba-1	17	BG	HLH-2	2163.317	NA	NA
DQM704	uba-1	17	BG	NHR-67	2140.448	NA	NA
DQM704	uba-1	18	AC	HLH-2	56740.849	54464.326	223.9939178
DQM704	uba-1	18	AC	NHR-67	3654.829	1518.484	380.4483801
DQM704	uba-1	18	VU	HLH-2	22718.84	20442.317	668.1975139
DQM704	uba-1	18	VU	NHR-67	3041.532	905.187	250.8743772
DQM704	uba-1	18	VU	HLH-2	11109.313	8832.79	288.7171899
DQM704	uba-1	18	VU	NHR-67	2687.7	551.355	152.8091347
DQM704	uba-1	18	VU	HLH-2	8695.472	6418.949	209.8160284
DQM704	uba-1	18	VU	NHR-67	2634.501	498.156	138.0649261
DQM704	uba-1	18	BG	HLH-2	2276.523	NA	NA
DQM704	uba-1	18	BG	NHR-67	2136.345	NA	NA
DQM704	uba-1	19	AC	HLH-2	40629.807	38432.427	158.059973
DQM704	uba-1	19	AC	NHR-67	3557.377	1410.659	353.4333792
DQM704	uba-1	19	VU	HLH-2	9147.285	6949.905	227.1713741
DQM704	uba-1	19	VU	NHR-67	2698.768	552.05	153.0017553
DQM704	uba-1	19	VU	HLH-2	6698.374	4500.994	147.1238804
DQM704	uba-1	19	VU	NHR-67	2655.175	508.457	140.9198687
DQM704	uba-1	19	VU	HLH-2	NA	NA	NA
DQM704	uba-1	19	VU	NHR-67	NA	NA	NA
DQM704	uba-1	19	BG	HLH-2	2197.38	NA	NA
DQM704	uba-1	19	BG	NHR-67	2146.718	NA	NA
DQM704	uba-1	20	AC	HLH-2	35390.549	33221.87	136.6306602
DQM704	uba-1	20	AC	NHR-67	3127.568	976.079	244.5515886
DQM704	uba-1	20	VU	HLH-2	8668.001	6499.322	212.4431787
DQM704	uba-1	20	VU	NHR-67	2596.008	444.519	123.1993248
DQM704	uba-1	20	VU	HLH-2	12802.438	10633.759	347.5854194
DQM704	uba-1	20	VU	NHR-67	2663.658	512.169	141.9486569
DQM704	uba-1	20	VU	HLH-2	10427.373	8258.694	269.951728
DQM704	uba-1	20	VU	NHR-67	2611.794	460.305	127.5744461
DQM704	uba-1	20	BG	HLH-2	2168.679	NA	NA
DQM704	uba-1	20	BG	NHR-67	2151.489	NA	NA
DQM704	uba-1	21	AC	HLH-2	41840.443	39534.371	162.5919074
DQM704	uba-1	21	AC	NHR-67	3192.474	1038.465	260.182081
DQM704	uba-1	21	VU	HLH-2	22952.965	20646.893	674.8844846
DQM704	uba-1	21	VU	NHR-67	2864.758	710.749	196.9854988
DQM704	uba-1	21	VU	HLH-2	20750.403	18444.331	602.8893946
DQM704	uba-1	21	VU	NHR-67	2859.277	705.268	195.4664287
DQM704	uba-1	21	VU	HLH-2	9036.73	6730.658	220.0048528
DQM704	uba-1	21	VU	NHR-67	2634.941	480.932	133.2912602
DQM704	uba-1	21	BG	HLH-2	2306.072	NA	NA
DQM704	uba-1	21	BG	NHR-67	2154.009	NA	NA
DQM704	uba-1	22	AC	HLH-2	45980.769	43827.433	180.247864
DQM704	uba-1	22	AC	NHR-67	2812.22	660.735	165.5437663
DQM704	uba-1	22	VU	HLH-2	9506.022	7352.686	240.3370668
DQM704	uba-1	22	VU	NHR-67	2630.809	479.324	132.8455998
DQM704	uba-1	22	VU	HLH-2	13872.589	11719.253	383.0669351
DQM704	uba-1	22	VU	NHR-67	2738.174	586.689	162.6020231
DQM704	uba-1	22	VU	HLH-2	10983.292	8829.956	288.624555
DQM704	uba-1	22	VU	NHR-67	2728.048	576.563	159.795582
DQM704	uba-1	22	BG	HLH-2	2153.336	NA	NA
DQM704	uba-1	22	BG	NHR-67	2151.485	NA	NA
DQM704	uba-1	23	AC	HLH-2	38012.63	35732.091	146.9543763
DQM704	uba-1	23	AC	NHR-67	3367.385	1205.886	302.1285541
DQM704	uba-1	23	VU	HLH-2	33022.224	30741.685	1004.852703
DQM704	uba-1	23	VU	NHR-67	3050.374	888.875	246.3534739
DQM704	uba-1	23	VU	HLH-2	NA	NA	NA
DQM704	uba-1	23	VU	NHR-67	NA	NA	NA
DQM704	uba-1	23	VU	HLH-2	NA	NA	NA
DQM704	uba-1	23	VU	NHR-67	NA	NA	NA
DQM704	uba-1	23	BG	HLH-2	2280.539	NA	NA
DQM704	uba-1	23	BG	NHR-67	2161.499	NA	NA
DQM704	uba-1	24	AC	HLH-2	37867.062	35677.234	146.7287674
DQM704	uba-1	24	AC	NHR-67	3367.397	1202.04	301.1649585
DQM704	uba-1	24	VU	HLH-2	29192.196	27002.368	882.6257399
DQM704	uba-1	24	VU	NHR-67	2975.57	810.213	224.5521442
DQM704	uba-1	24	VU	HLH-2	16634.71	14444.882	472.1595033
DQM704	uba-1	24	VU	NHR-67	2756.126	590.769	163.7328032
DQM704	uba-1	24	VU	HLH-2	NA	NA	NA
DQM704	uba-1	24	VU	NHR-67	NA	NA	NA
DQM704	uba-1	24	BG	HLH-2	2189.828	NA	NA
DQM704	uba-1	24	BG	NHR-67	2165.357	NA	NA
DQM704	uba-1	25	AC	HLH-2	43559.102	41366.223	170.1257141
DQM704	uba-1	25	AC	NHR-67	3303.612	1158.282	290.201616
DQM704	uba-1	25	VU	HLH-2	22783.417	20590.538	673.0424101
DQM704	uba-1	25	VU	NHR-67	2706.921	561.591	155.6460625
DQM704	uba-1	25	VU	HLH-2	24261.454	22068.575	721.3549692
DQM704	uba-1	25	VU	NHR-67	3078.354	933.024	258.5894571
DQM704	uba-1	25	VU	HLH-2	29257.569	27064.69	884.6628576
DQM704	uba-1	25	VU	NHR-67	3006.569	861.239	238.6941016
DQM704	uba-1	25	BG	HLH-2	2192.879	NA	NA
DQM704	uba-1	25	BG	NHR-67	2145.33	NA	NA
DQM704	uba-1	26	AC	HLH-2	45987.109	43776.748	180.0394132
DQM704	uba-1	26	AC	NHR-67	3142.247	959.344	240.3587201
DQM704	uba-1	26	VU	HLH-2	23883.828	21673.467	708.4400837
DQM704	uba-1	26	VU	NHR-67	3027.148	844.245	233.9841807
DQM704	uba-1	26	VU	HLH-2	9937.67	7727.309	252.5823596
DQM704	uba-1	26	VU	NHR-67	2610.774	427.871	118.5852985
DQM704	uba-1	26	VU	HLH-2	15159.738	12949.377	423.2759681
DQM704	uba-1	26	VU	NHR-67	2698.85	515.947	142.9957371
DQM704	uba-1	26	BG	HLH-2	2210.361	NA	NA
DQM704	uba-1	26	BG	NHR-67	2182.903	NA	NA
DQM704	uba-1	27	AC	HLH-2	45954.781	43722.77	179.8174194
DQM704	uba-1	27	AC	NHR-67	3196.857	1018.661	255.2202903
DQM704	uba-1	27	VU	HLH-2	20538.069	18306.058	598.3696684
DQM704	uba-1	27	VU	NHR-67	2791.446	613.25	169.963457
DQM704	uba-1	27	VU	HLH-2	20036.489	17804.478	581.9745353
DQM704	uba-1	27	VU	NHR-67	2773.444	595.248	164.9741669
DQM704	uba-1	27	VU	HLH-2	23921.433	21689.422	708.9616044
DQM704	uba-1	27	VU	NHR-67	2948.676	770.48	213.5400642
DQM704	uba-1	27	BG	HLH-2	2232.011	NA	NA
DQM704	uba-1	27	BG	NHR-67	2178.196	NA	NA
DQM704	uba-1	28	AC	HLH-2	47985.551	45831.983	188.491921
DQM704	uba-1	28	AC	NHR-67	3101.057	944.413	236.6178346
DQM704	uba-1	28	VU	HLH-2	24736.507	22582.939	738.1679727
DQM704	uba-1	28	VU	NHR-67	2756.036	599.392	166.1226848
DQM704	uba-1	28	VU	HLH-2	12018.68	9865.112	322.4606737
DQM704	uba-1	28	VU	NHR-67	2557.667	401.023	111.1443219
DQM704	uba-1	28	VU	HLH-2	12419.559	10265.991	335.5641958
DQM704	uba-1	28	VU	NHR-67	2563.728	407.084	112.8241401
DQM704	uba-1	28	BG	HLH-2	2153.568	NA	NA
DQM704	uba-1	28	BG	NHR-67	2156.644	NA	NA
DQM704	uba-1	29	AC	HLH-2	42748.579	40370.87	166.0321536
DQM704	uba-1	29	AC	NHR-67	3295.443	1120.036	280.6192768
DQM704	uba-1	29	VU	HLH-2	22563.624	20185.915	659.816508
DQM704	uba-1	29	VU	NHR-67	2944.766	769.359	213.2293768
DQM704	uba-1	29	VU	HLH-2	23050.414	20672.705	675.7282008
DQM704	uba-1	29	VU	NHR-67	2931.606	756.199	209.5820567
DQM704	uba-1	29	VU	HLH-2	19408.321	17030.612	556.6791963
DQM704	uba-1	29	VU	NHR-67	2777.91	602.503	166.9849046
DQM704	uba-1	29	BG	HLH-2	2377.709	NA	NA
DQM704	uba-1	29	BG	NHR-67	2175.407	NA	NA
DQM704	uba-1	30	AC	HLH-2	42061.99	39884.975	164.0338267
DQM704	uba-1	30	AC	NHR-67	3572.872	1401.151	351.0511986
DQM704	uba-1	30	VU	HLH-2	30349.085	28172.07	920.8597604
DQM704	uba-1	30	VU	NHR-67	3099.627	927.906	257.1709932
DQM704	uba-1	30	VU	HLH-2	27255.351	25078.336	819.7349531
DQM704	uba-1	30	VU	NHR-67	3083.081	911.36	252.5852364
DQM704	uba-1	30	VU	HLH-2	NA	NA	NA
DQM704	uba-1	30	VU	NHR-67	NA	NA	NA
DQM704	uba-1	30	BG	HLH-2	2177.015	NA	NA
DQM704	uba-1	30	BG	NHR-67	2171.721	NA	NA
DQM704	uba-1	31	AC	HLH-2	48823.984	46623.597	191.7475699
DQM704	uba-1	31	AC	NHR-67	3431.855	1285.621	322.1057495
DQM704	uba-1	31	VU	HLH-2	21280.303	19079.916	623.6647459
DQM704	uba-1	31	VU	NHR-67	2825.215	678.981	188.1809344
DQM704	uba-1	31	VU	HLH-2	29368.044	27167.657	888.0285374
DQM704	uba-1	31	VU	NHR-67	3015.934	869.7	241.0390845
DQM704	uba-1	31	VU	HLH-2	NA	NA	NA
DQM704	uba-1	31	VU	NHR-67	NA	NA	NA
DQM704	uba-1	31	BG	HLH-2	2200.387	NA	NA
DQM704	uba-1	31	BG	NHR-67	2146.234	NA	NA
DQM704	uba-1	32	AC	HLH-2	43206.617	41028.419	168.736437
DQM704	uba-1	32	AC	NHR-67	2835.457	683.813	171.3258409
DQM704	uba-1	32	VU	HLH-2	12556.053	10377.855	339.2206916
DQM704	uba-1	32	VU	NHR-67	2562.186	410.542	113.7825317
DQM704	uba-1	32	VU	HLH-2	15533.495	13355.297	436.5442652
DQM704	uba-1	32	VU	NHR-67	2646.052	494.408	137.0261604
DQM704	uba-1	32	VU	HLH-2	15482.2	13304.002	434.8675868
DQM704	uba-1	32	VU	NHR-67	2638.724	487.08	134.9951906
DQM704	uba-1	32	BG	HLH-2	2178.198	NA	NA
DQM704	uba-1	32	BG	NHR-67	2151.644	NA	NA
DQM704	uba-1	33-left	AC	HLH-2	31768.508	29451.738	121.1253432
DQM704	uba-1	33-left	AC	NHR-67	3307.438	1138.765	285.3117317
DQM704	uba-1	33-left	VU	HLH-2	15446.901	13130.131	429.1842696
DQM704	uba-1	33-left	VU	NHR-67	2930.127	761.454	211.0384904
DQM704	uba-1	33-left	VU	HLH-2	14568.726	12251.956	400.479385
DQM704	uba-1	33-left	VU	NHR-67	2791.477	622.804	172.6113671
DQM704	uba-1	33-left	VU	HLH-2	21177.863	18861.093	616.5120838
DQM704	uba-1	33-left	VU	NHR-67	2906.088	737.415	204.3760337
DQM704	uba-1	33-left	BG	HLH-2	2316.77	NA	NA
DQM704	uba-1	33-left	BG	NHR-67	2168.673	NA	NA
DQM704	uba-1	33-left	AC	HLH-2	38021.485	35704.715	146.8417877
DQM704	uba-1	33-right	AC	NHR-67	3018.657	849.984	212.9591329
DQM704	uba-1	33-right	VU	HLH-2	9658.423	7341.653	239.9764314
DQM704	uba-1	33-right	VU	NHR-67	2555.585	386.912	107.2334302
DQM704	uba-1	33-right	VU	HLH-2	31068.585	28751.815	939.809871
DQM704	uba-1	33-right	VU	NHR-67	2976.279	807.606	223.829609
DQM704	uba-1	33-right	VU	HLH-2	26036.222	23719.452	775.3171452
DQM704	uba-1	33-right	VU	NHR-67	2873.596	704.923	195.3708113
DQM704	uba-1	33-right	BG	HLH-2	2316.77	NA	NA
DQM704	uba-1	33-right	BG	NHR-67	2168.673	NA	NA
DQM704	uba-1	34	AC	HLH-2	38562.062	36396.551	149.6870824
DQM704	uba-1	34	AC	NHR-67	3159.694	955.928	239.5028588
DQM704	uba-1	34	VU	HLH-2	20997.032	18831.521	615.5454646
DQM704	uba-1	34	VU	NHR-67	2742.657	538.891	149.3547123
DQM704	uba-1	34	VU	HLH-2	22755.211	20589.7	673.0150184
DQM704	uba-1	34	VU	NHR-67	2777.352	573.586	158.9705006
DQM704	uba-1	34	VU	HLH-2	18247.502	16081.991	525.671645
DQM704	uba-1	34	VU	NHR-67	2820.287	616.521	170.8700212
DQM704	uba-1	34	BG	HLH-2	2165.511	NA	NA
DQM704	uba-1	34	BG	NHR-67	2203.766	NA	NA
DQM704	uba-1	35	AC	HLH-2	45581.911	43361.047	178.3297713
DQM704	uba-1	35	AC	NHR-67	3208.283	838.281	210.0270062
DQM704	uba-1	35	VU	HLH-2	19006.16	16785.296	548.6605583
DQM704	uba-1	35	VU	NHR-67	2748.526	378.524	104.9086794
DQM704	uba-1	35	VU	HLH-2	29737.248	27516.384	899.4273683
DQM704	uba-1	35	VU	NHR-67	3120.881	750.879	208.1076081
DQM704	uba-1	35	VU	HLH-2	21520.329	19299.465	630.8411386
DQM704	uba-1	35	VU	NHR-67	2836.178	466.176	129.2016055
DQM704	uba-1	35	BG	HLH-2	2220.864	NA	NA
DQM704	uba-1	35	BG	NHR-67	2370.002	NA	NA
DQM704	uba-1	36	AC	HLH-2	46411.349	44224.577	181.8811871
DQM704	uba-1	36	AC	NHR-67	3365.584	1211.678	303.57971
DQM704	uba-1	36	VU	HLH-2	11474.12	9287.348	303.5753161
DQM704	uba-1	36	VU	NHR-67	2726.696	572.79	158.7498876
DQM704	uba-1	36	VU	HLH-2	10167.635	7980.863	260.8702729
DQM704	uba-1	36	VU	NHR-67	2642.086	488.18	135.3000578
DQM704	uba-1	36	VU	HLH-2	8004.6	5817.828	190.167201
DQM704	uba-1	36	VU	NHR-67	2608.117	454.211	125.8854819
DQM704	uba-1	36	BG	HLH-2	2186.772	NA	NA
DQM704	uba-1	36	BG	NHR-67	2153.906	NA	NA
DQM704	uba-1	37	AC	HLH-2	43290.401	41136.533	169.1810745
DQM704	uba-1	37	AC	NHR-67	3252.336	1093.233	273.9039226
DQM704	uba-1	37	VU	HLH-2	10758.454	8604.586	281.2578913
DQM704	uba-1	37	VU	NHR-67	2622.277	463.174	128.3695952
DQM704	uba-1	37	VU	HLH-2	10151.023	7997.155	261.4028091
DQM704	uba-1	37	VU	NHR-67	2667.776	508.673	140.9797335
DQM704	uba-1	37	VU	HLH-2	14340.592	12186.724	398.3471482
DQM704	uba-1	37	VU	NHR-67	2695.801	536.698	148.746918
DQM704	uba-1	37	BG	HLH-2	2153.868	NA	NA
DQM704	uba-1	37	BG	NHR-67	2159.103	NA	NA
