# Supplementary material for: Dynamic compartmentalization of the pro-invasive transcription factor NHR-67 reveals a role for Groucho in regulating a proliferative-invasive cellular switch in C. elegans
Source: eLife. 2023 Dec 1;12:RP84355. doi: 10.7554/eLife.84355 (PMC10691804; doi:10.7554/eLife.84355)
Supplement: Figure 3—source data 1. [file elife-84355-fig3-data1.zip › MedwigKinneyetal2023_Fig3SourceData1.csv]

Strain	Movie	Cell	Time	DHB_ratio
DQM1003	2	A	-11	1.556696823
DQM1003	2	A	-10	1.889165519
DQM1003	2	A	-9	1.902775547
DQM1003	2	A	-8	1.992466073
DQM1003	2	A	-7	2.180657631
DQM1003	2	A	-6	2.023109465
DQM1003	2	A	-5	2.304043074
DQM1003	2	A	-4	2.734152429
DQM1003	2	A	-3	2.355784726
DQM1003	2	A	-2	0.783553035
DQM1003	2	A	-1	1.332371865
DQM1003	2	A	0	1.336996868
DQM1003	2	Aa	1	0.999715874
DQM1003	2	Aa	2	0.835494032
DQM1003	2	Aa	3	0.591495217
DQM1003	2	Aa	4	0.964049868
DQM1003	2	Aa	5	0.739931397
DQM1003	2	Aa	6	0.644661874
DQM1003	2	Aa	7	0.76299657
DQM1003	2	Aa	8	0.81701535
DQM1003	2	Aa	9	0.72452037
DQM1003	2	Aa	10	0.716480299
DQM1003	2	Aa	14	0.761490675
DQM1003	2	Aa	15	0.830901555
DQM1003	2	Aa	16	0.662915681
DQM1003	2	Aa	17	0.744225078
DQM1003	2	Aa	18	0.798580832
DQM1003	2	Aa	19	0.58108454
DQM1003	2	Aa	20	0.751757925
DQM1003	2	Aa	21	0.72483086
DQM1003	2	Aa	22	0.735443257
DQM1003	2	Aa	23	0.683351241
DQM1003	2	Aa	24	0.829793018
DQM1003	2	Aa	25	0.687541074
DQM1003	2	Ab	1	1.415117654
DQM1003	2	Ab	2	0.858702545
DQM1003	2	Ab	3	0.729725957
DQM1003	2	Ab	4	0.784187358
DQM1003	2	Ab	27	0.85490742
DQM1003	2	Ab	29	0.836154323
DQM1003	2	Ab	30	0.623312695
DQM1003	2	Ab	31	0.571370431
DQM1003	2	Ab	32	0.549553876
DQM1003	5	A	-11	1.605049238
DQM1003	5	A	-10	1.853000168
DQM1003	5	A	-9	2.31317088
DQM1003	5	A	-8	1.889246516
DQM1003	5	A	-7	1.857059098
DQM1003	5	A	-6	1.982418475
DQM1003	5	A	-5	1.818785455
DQM1003	5	A	-4	2.261579655
DQM1003	5	A	-3	2.069022998
DQM1003	5	A	-2	0.550752219
DQM1003	5	A	-1	1.050685088
DQM1003	5	Aa	0	1.398998927
DQM1003	5	Aa	1	0.886394115
DQM1003	5	Aa	2	0.643368223
DQM1003	5	Aa	3	0.469023468
DQM1003	5	Aa	4	0.701160994
DQM1003	5	Aa	5	0.610828964
DQM1003	5	Aa	6	0.619904741
DQM1003	5	Aa	7	0.555274901
DQM1003	5	Aa	8	0.516821676
DQM1003	5	Aa	9	0.513979449
DQM1003	5	Aa	10	0.545165089
DQM1003	5	Aa	11	0.616090928
DQM1003	5	Aa	12	0.527576895
DQM1003	5	Aa	13	0.595206703
DQM1003	5	Aa	14	0.466732258
DQM1003	5	Aa	15	0.561974221
DQM1003	5	Aa	16	0.531901897
DQM1003	5	Aa	17	0.504705017
DQM1003	5	Aa	18	0.442129859
DQM1003	5	Aa	19	0.445801106
DQM1003	5	Aa	20	0.383091741
DQM1003	5	Aa	21	0.614222417
DQM1003	5	Aa	22	0.427147886
DQM1003	5	Aa	23	0.525621896
DQM1003	5	Aa	24	0.536396004
DQM1003	5	Aa	25	0.464555087
DQM1003	5	Ab	0	1.118115522
DQM1003	5	Ab	1	0.703603848
DQM1003	5	Ab	2	0.608045074
DQM1003	5	Ab	3	0.694771698
DQM1003	5	Ab	4	0.636524499
DQM1003	5	Ab	5	0.586219746
DQM1003	5	Ab	6	0.622708858
DQM1003	5	Ab	7	0.751472846
DQM1003	5	Ab	8	0.777127339
DQM1003	5	Ab	9	0.791380148
DQM1003	5	Ab	10	0.682951939
DQM1003	5	Ab	11	0.814488142
DQM1003	5	Ab	12	0.721622821
DQM1003	5	Ab	13	0.779482367
DQM1003	5	Ab	14	0.595274021
DQM1003	5	Ab	15	0.722452635
DQM1003	5	Ab	16	0.716646635
DQM1003	5	Ab	17	0.745988152
DQM1003	5	Ab	18	0.633732339
DQM1003	5	Ab	19	0.654406445
DQM1003	5	Ab	20	0.749920637
DQM1003	5	Ab	21	0.657679517
DQM1003	5	Ab	22	0.594591671
DQM1003	5	Ab	23	0.56223437
DQM1003	5	Ab	24	0.572015531
DQM1003	5	Ab	25	0.510861504
DQM1003	5	B	-19	1.091132643
DQM1003	5	B	-18	1.085335827
DQM1003	5	B	-17	1.183865294
DQM1003	5	B	-16	1.39575333
DQM1003	5	B	-15	1.533394672
DQM1003	5	B	-14	1.701779814
DQM1003	5	B	-13	1.979272073
DQM1003	5	B	-12	2.176344576
DQM1003	5	B	-11	2.087080573
DQM1003	5	B	-10	2.016751022
DQM1003	5	B	-9	2.08788795
DQM1003	5	B	-8	1.977743744
DQM1003	5	B	-7	2.232881733
DQM1003	5	B	-6	2.291807695
DQM1003	5	B	-5	2.552882084
DQM1003	5	B	-4	2.376081966
DQM1003	5	B	-3	2.248992629
DQM1003	5	B	-2	0.81585871
DQM1003	5	B	-1	1.106196392
DQM1003	5	B	0	1.386255505
DQM1003	5	Ba	1	1.3496467
DQM1003	5	Ba	2	0.943705652
DQM1003	5	Ba	3	0.812632812
DQM1003	5	Ba	4	0.951583542
DQM1003	5	Ba	5	0.899057252
DQM1003	5	Ba	6	0.821457365
DQM1003	5	Ba	7	0.857279355
DQM1003	5	Ba	8	0.740410566
DQM1003	5	Ba	9	0.768704937
DQM1003	5	Ba	10	0.804147858
DQM1003	5	Ba	11	0.705352336
DQM1003	5	Ba	12	0.864549421
DQM1003	5	Ba	13	0.727812056
DQM1003	5	Ba	14	0.685001806
DQM1003	5	Ba	15	0.682898435
DQM1003	5	Ba	16	0.66433225
DQM1003	5	Ba	17	0.602243728
DQM1003	5	Bb	1	1.173941745
DQM1003	5	Bb	2	0.936633915
DQM1003	5	Bb	3	0.788865959
DQM1003	5	Bb	4	0.774163734
DQM1003	5	Bb	5	0.870601323
DQM1003	5	Bb	6	0.763151522
DQM1003	5	Bb	7	0.879089378
DQM1003	5	Bb	8	0.804864074
DQM1003	5	Bb	9	0.781341191
DQM1003	5	Bb	10	0.768361803
DQM1003	5	Bb	11	0.729075148
DQM1003	5	Bb	12	0.853390575
DQM1003	5	Bb	13	0.730515514
DQM1003	5	Bb	14	0.757232795
DQM1003	5	Bb	15	0.736661656
DQM1003	5	Bb	16	0.748898822
DQM1003	5	Bb	17	0.822806794
DQM1003	5	C	-16	1.350201182
DQM1003	5	C	-15	1.390929987
DQM1003	5	C	-14	1.749187424
DQM1003	5	C	-13	1.835750948
DQM1003	5	C	-12	1.881781839
DQM1003	5	C	-11	1.838750307
DQM1003	5	C	-10	1.926498485
DQM1003	5	C	-9	1.950127873
DQM1003	5	C	-8	2.096681397
DQM1003	5	C	-7	1.899950055
DQM1003	5	C	-6	1.966454148
DQM1003	5	C	-5	2.38126139
DQM1003	5	C	-4	2.286841733
DQM1003	5	C	-3	2.128563357
DQM1003	5	C	-2	0.526074558
DQM1003	5	C	-1	1.287614468
DQM1003	5	C	0	1.316958722
DQM1003	5	Ca	1	1.137782126
DQM1003	5	Ca	2	0.935269596
DQM1003	5	Ca	3	0.975430658
DQM1003	5	Ca	4	0.927200291
DQM1003	5	Ca	8	0.872915278
DQM1003	5	Ca	9	0.89354417
DQM1003	5	Ca	10	0.981286117
DQM1003	5	Ca	11	0.83613117
DQM1003	5	Ca	12	0.764013917
DQM1003	5	Ca	13	0.931951697
DQM1003	5	Ca	14	0.756718208
DQM1003	5	Ca	15	0.793358368
DQM1003	5	Ca	16	0.788241564
DQM1003	5	Ca	17	0.498522187
DQM1003	5	Ca	18	0.479631464
DQM1003	5	Ca	19	0.475904267
DQM1003	5	Ca	20	0.589152376
DQM1003	5	Cb	1	1.094230088
DQM1003	5	Cb	2	0.740626597
DQM1003	5	Cb	3	0.579012564
DQM1003	5	Cb	4	0.670871414
DQM1003	5	Cb	5	0.841102541
DQM1003	5	Cb	6	0.72935498
DQM1003	5	Cb	7	0.798112909
DQM1003	5	Cb	8	0.532295084
DQM1003	5	Cb	9	0.634100338
DQM1003	5	Cb	10	0.682171636
DQM1003	5	Cb	11	0.601768169
DQM1003	5	Cb	12	0.675595264
DQM1003	5	Cb	13	0.626883233
DQM1003	5	Cb	14	0.535724161
DQM1003	5	Cb	15	0.639025509
DQM1003	5	Cb	16	0.667024029
DQM1003	5	Cb	17	0.507683553
DQM1003	5	Cb	18	0.571787309
DQM1003	5	Cb	19	0.510749244
DQM1003	5	Cb	20	0.485058474
DQM1003	6	A	-7	1.796965276
DQM1003	6	A	-6	2.106040852
DQM1003	6	A	-5	2.111921391
DQM1003	6	A	-4	2.26568058
DQM1003	6	A	-3	2.174603124
DQM1003	6	A	-2	0.638863456
DQM1003	6	A	-1	1.216256106
DQM1003	6	Aa	0	0.982527056
DQM1003	6	Aa	1	0.946991451
DQM1003	6	Aa	2	0.683180899
DQM1003	6	Aa	3	0.709606839
DQM1003	6	Aa	4	0.928663751
DQM1003	6	Aa	5	0.763655861
DQM1003	6	Aa	6	0.785431071
DQM1003	6	Aa	7	0.615927615
DQM1003	6	Aa	8	0.839117775
DQM1003	6	Aa	9	0.885857572
DQM1003	6	Aa	10	0.720165443
DQM1003	6	Aa	11	0.790175601
DQM1003	6	Aa	12	0.621743744
DQM1003	6	Aa	13	0.636052632
DQM1003	6	Aa	14	0.703954596
DQM1003	6	Aa	15	0.619991892
DQM1003	6	Aa	16	0.600964032
DQM1003	6	Aa	17	0.580535949
DQM1003	6	Aa	18	0.494576859
DQM1003	6	Aa	19	0.468772534
DQM1003	6	Aa	20	0.496257227
DQM1003	6	Aa	21	0.402254878
DQM1003	6	Aa	22	0.433847272
DQM1003	6	Aa	23	0.37175202
DQM1003	6	Aa	24	0.443859265
DQM1003	6	Aa	25	0.440122624
DQM1003	6	Aa	26	0.517637473
DQM1003	6	Aa	27	0.343516573
DQM1003	6	Aa	28	0.336262074
DQM1003	6	Aa	29	0.315494188
DQM1003	6	Ab	0	0.940539948
DQM1003	6	Ab	1	0.829810587
DQM1003	6	Ab	2	0.730101887
DQM1003	6	Ab	3	0.757474928
DQM1003	6	Ab	4	0.844287576
DQM1003	6	Ab	5	0.891954575
DQM1003	6	Ab	6	0.887943429
DQM1003	6	Ab	7	0.778513849
DQM1003	6	Ab	8	0.726780344
DQM1003	6	Ab	9	0.72953181
DQM1003	6	Ab	10	0.681529245
DQM1003	6	Ab	11	0.560783598
DQM1003	6	Ab	12	0.588854902
DQM1003	6	Ab	13	0.63290454
DQM1003	6	Ab	14	0.544465709
DQM1003	6	Ab	15	0.611977235
DQM1003	6	Ab	16	0.535743217
DQM1003	6	Ab	17	0.505382953
DQM1003	6	Ab	18	0.510812436
DQM1003	6	Ab	19	0.469048942
DQM1003	6	Ab	20	0.519934155
DQM1003	6	Ab	21	0.455663774
DQM1003	6	Ab	22	0.4536845
DQM1003	6	Ab	23	0.53687427
DQM1003	6	Ab	24	0.399904217
DQM1003	6	Ab	25	0.418838031
DQM1003	6	Ab	26	0.406403841
DQM1003	6	Ab	27	0.424050878
DQM1003	6	Ab	28	0.360282944
DQM1003	6	Ab	29	0.403739471
DQM1003	6	B	-10	1.790682398
DQM1003	6	B	-9	1.876244314
DQM1003	6	B	-8	2.134979224
DQM1003	6	B	-7	2.4637789
DQM1003	6	B	-6	2.28579362
DQM1003	6	B	-5	2.649241049
DQM1003	6	B	-4	2.55042013
DQM1003	6	B	-3	2.930345915
DQM1003	6	B	-2	1.837077543
DQM1003	6	B	-1	1.013057459
DQM1003	6	Ba	0	0.928738971
DQM1003	6	Ba	1	0.689724055
DQM1003	6	Ba	2	0.761158496
DQM1003	6	Ba	3	0.727297375
DQM1003	6	Ba	4	0.66353767
DQM1003	6	Ba	5	0.724921606
DQM1003	6	Ba	6	0.919353081
DQM1003	6	Ba	7	0.759428878
DQM1003	6	Ba	8	0.864570178
DQM1003	6	Ba	9	0.819090674
DQM1003	6	Ba	10	0.630442728
DQM1003	6	Ba	11	0.679868121
DQM1003	6	Ba	12	0.726398899
DQM1003	6	Ba	13	0.703257566
DQM1003	6	Ba	14	0.552312135
DQM1003	6	Ba	15	0.61247696
DQM1003	6	Ba	16	0.652004799
DQM1003	6	Ba	17	0.708226596
DQM1003	6	Ba	18	0.675021637
DQM1003	6	Ba	19	0.528097477
DQM1003	6	Ba	20	0.645994936
DQM1003	6	Ba	21	0.707258615
DQM1003	6	Ba	22	0.767075022
DQM1003	6	Ba	23	0.428840661
DQM1003	6	Ba	24	0.582378288
DQM1003	6	Ba	25	0.467963676
DQM1003	6	Ba	26	0.604998084
DQM1003	6	Bb	0	1.184769268
DQM1003	6	Bb	1	0.787302506
DQM1003	6	Bb	2	0.677310202
DQM1003	6	Bb	3	0.778829213
DQM1003	6	Bb	4	0.737075974
DQM1003	6	Bb	5	0.863156785
DQM1003	6	Bb	6	0.907099996
DQM1003	6	Bb	7	0.982264466
DQM1003	6	Bb	8	0.854676229
DQM1003	6	Bb	9	0.852426904
DQM1003	6	Bb	10	0.788624893
DQM1003	6	Bb	11	0.932724505
DQM1003	6	Bb	12	0.913713329
DQM1003	6	Bb	13	0.677752422
DQM1003	6	Bb	14	0.835984749
DQM1003	6	Bb	15	0.676566388
DQM1003	6	Bb	16	0.753563187
DQM1003	6	Bb	17	0.604784169
DQM1003	6	Bb	18	0.646615468
DQM1003	6	Bb	19	0.606699278
DQM1003	6	Bb	20	0.560642889
DQM1003	6	Bb	21	0.55853457
DQM1003	6	Bb	22	0.511421903
DQM1003	6	Bb	23	0.607381713
DQM1003	6	Bb	24	0.527788355
DQM1003	6	Bb	25	0.620792333
DQM1003	6	Bb	26	0.528457812
DQM1003	6	C	-10	1.654524778
DQM1003	6	C	-9	1.696548488
DQM1003	6	C	-8	1.458893728
DQM1003	6	C	-7	1.889610836
DQM1003	6	C	-6	1.50838321
DQM1003	6	C	-5	1.916581391
DQM1003	6	C	-4	1.716863442
DQM1003	6	C	-3	1.838566633
DQM1003	6	C	-2	1.452610903
DQM1003	6	C	-1	0.593775208
DQM1003	6	C	0	1.031848246
DQM1003	6	Ca	1	0.763292076
DQM1003	6	Ca	2	0.348334906
DQM1003	6	Ca	3	0.757427539
DQM1003	6	Ca	4	0.262150505
DQM1003	6	Ca	5	0.875837623
DQM1003	6	Ca	6	0.810058785
DQM1003	6	Ca	7	0.745484397
DQM1003	6	Ca	8	0.80986138
DQM1003	6	Ca	9	0.704550277
DQM1003	6	Ca	10	0.759951442
DQM1003	6	Ca	11	0.631904901
DQM1003	6	Ca	12	0.751797384
DQM1003	6	Ca	13	0.856959453
DQM1003	6	Ca	14	0.761715311
DQM1003	6	Ca	15	0.874995847
DQM1003	6	Ca	16	0.805748494
DQM1003	6	Ca	17	0.752120371
DQM1003	6	Ca	18	0.278633739
DQM1003	6	Ca	19	0.710492704
DQM1003	6	Ca	20	0.764017382
DQM1003	6	Ca	21	0.806002915
DQM1003	6	Ca	22	0.730133046
DQM1003	6	Ca	23	0.562651247
DQM1003	6	Ca	24	0.741540561
DQM1003	6	Ca	25	0.604390903
DQM1003	6	Ca	26	0.669825588
DQM1003	6	Cb	1	0.796431666
DQM1003	6	Cb	2	0.703908955
DQM1003	6	Cb	3	0.731380467
DQM1003	6	Cb	4	0.521450716
DQM1003	6	Cb	5	1.056522154
DQM1003	6	Cb	6	0.842848434
DQM1003	6	Cb	7	0.926431786
DQM1003	6	Cb	8	0.897002514
DQM1003	6	Cb	9	0.966808694
DQM1003	6	Cb	10	0.893013856
DQM1003	6	Cb	11	0.894652408
DQM1003	6	Cb	12	0.844634613
DQM1003	6	Cb	13	0.869274995
DQM1003	6	Cb	14	0.797176768
DQM1003	6	Cb	15	0.700389579
DQM1003	6	Cb	16	0.771535366
DQM1003	6	Cb	17	0.75635992
DQM1003	6	Cb	18	0.685606308
DQM1003	6	Cb	19	0.649485491
DQM1003	6	Cb	20	0.573368054
DQM1003	6	Cb	21	0.610006431
DQM1003	6	Cb	22	0.714648034
DQM1003	6	Cb	23	0.602172833
DQM1003	6	Cb	24	0.597671002
DQM1003	6	Cb	25	0.561497429
DQM1003	6	Cb	26	0.572358555
DQM1003	30	Aa	0	1.478274374
DQM1003	30	Aa	1	1.20024219
DQM1003	30	Aa	2	0.942309057
DQM1003	30	Aa	3	0.966937278
DQM1003	30	Aa	4	0.932525555
DQM1003	30	Aa	5	1.100532948
DQM1003	30	Aa	6	1.188161324
DQM1003	30	Aa	7	1.519094571
DQM1003	30	Aa	8	1.229075636
DQM1003	30	Aa	9	1.099332755
DQM1003	30	Aa	10	1.039129654
DQM1003	30	Aa	11	0.873159175
DQM1003	30	Aa	12	0.936841042
DQM1003	30	Aa	13	0.931381202
DQM1003	30	Aa	14	0.769789585
DQM1003	30	Aa	15	0.949462728
DQM1003	30	Aa	16	0.97651244
DQM1003	30	Aa	17	0.770871433
DQM1003	30	Aa	18	0.867925433
DQM1003	30	Aa	19	0.752198568
DQM1003	30	Aa	20	0.787803457
DQM1003	30	Aa	21	0.828518664
DQM1003	30	Aa	22	0.939808596
DQM1003	30	Aa	23	1.207176521
DQM1003	30	Aa	24	0.992685673
DQM1003	30	Aa	25	0.731062393
DQM1003	30	Aa	26	0.948107877
DQM1003	30	Aa	27	0.816676062
DQM1003	30	Aa	28	1.0734518
DQM1003	30	Aa	29	0.910372628
DQM1003	30	Aa	30	0.764741574
DQM1003	30	Aa	31	0.804506197
DQM1003	30	Aa	32	0.899059514
DQM1003	30	Aa	33	0.992703245
DQM1003	30	Aa	34	0.720869335
DQM1003	30	Aa	35	0.790105516
DQM1003	30	Aa	36	0.565216494
DQM1003	30	Ab	0	1.362950721
DQM1003	30	Ab	1	1.302618352
DQM1003	30	Ab	2	1.156730953
DQM1003	30	Ab	3	1.092476247
DQM1003	30	Ab	4	0.770969442
DQM1003	30	Ab	5	0.775701526
DQM1003	30	Ab	6	0.84200553
DQM1003	30	Ab	7	0.783315731
DQM1003	30	Ab	8	0.77915833
DQM1003	30	Ab	9	0.75436436
DQM1003	30	Ab	10	0.942873458
DQM1003	30	Ab	11	0.775834559
DQM1003	30	Ab	12	0.936372586
DQM1003	30	Ab	13	0.94331266
DQM1003	30	Ab	14	0.904135572
DQM1003	30	Ab	15	0.806659562
DQM1003	30	Ab	16	0.804484929
DQM1003	30	Ab	17	0.837650568
DQM1003	30	Ab	18	0.673480345
DQM1003	30	Ab	19	0.5820577
DQM1003	30	Ab	20	0.653919526
DQM1003	30	Ab	21	0.893350272
DQM1003	30	Ab	22	0.878089792
DQM1003	30	Ab	23	0.845260787
DQM1003	30	Ab	24	0.624420071
DQM1003	30	Ab	25	0.706407798
DQM1003	30	Ab	26	0.855531222
DQM1003	30	Ab	27	0.79521498
DQM1003	30	Ab	28	0.91526116
DQM1003	30	Ab	29	0.75681509
DQM1003	30	Ab	30	0.864327109
DQM1003	30	Ab	31	0.964236734
DQM1003	30	Ab	32	0.997256432
DQM1003	30	Ab	33	0.782427496
DQM1003	30	Ab	34	0.932961832
DQM1003	30	Ab	35	0.792224666
DQM1003	30	Ab	36	0.912679887
DQM1003	30	B	-22	0.861216937
DQM1003	30	B	-21	1.215357908
DQM1003	30	B	-20	1.51887
DQM1003	30	B	-19	1.642145673
DQM1003	30	B	-18	1.507218858
DQM1003	30	B	-17	1.62643256
DQM1003	30	B	-16	1.862613707
DQM1003	30	B	-15	1.534652165
DQM1003	30	B	-14	1.154930768
DQM1003	30	B	-13	1.019869493
DQM1003	30	B	-12	1.199992169
DQM1003	30	B	-11	1.470756737
DQM1003	30	B	-10	2.204787432
DQM1003	30	B	-9	1.659772458
DQM1003	30	B	-8	2.072863793
DQM1003	30	B	-7	1.98866921
DQM1003	30	B	-6	2.03048941
DQM1003	30	B	-5	2.509522192
DQM1003	30	B	-4	2.546425491
DQM1003	30	B	-3	2.0898207
DQM1003	30	B	-2	0.581936642
DQM1003	30	B	-1	1.004085576
DQM1003	30	Ba	0	0.815142091
DQM1003	30	Ba	1	1.214265529
DQM1003	30	Ba	2	1.375858836
DQM1003	30	Ba	3	0.473403034
DQM1003	30	Ba	4	0.51017998
DQM1003	30	Ba	5	0.422192466
DQM1003	30	Ba	6	0.509117406
DQM1003	30	Ba	7	0.893506478
DQM1003	30	Ba	8	0.621087841
DQM1003	30	Ba	9	0.904495765
DQM1003	30	Ba	10	0.93449793
DQM1003	30	Ba	11	0.737528242
DQM1003	30	Ba	12	0.672462496
DQM1003	30	Ba	13	0.665251412
DQM1003	30	Ba	14	0.934024495
DQM1003	30	Bb	0	1.948849125
DQM1003	30	Bb	1	2.054952114
DQM1003	30	Bb	2	1.18210059
DQM1003	30	Bb	3	0.761465697
DQM1003	30	Bb	4	0.94286044
DQM1003	30	Bb	5	0.808275686
DQM1003	30	Bb	6	0.947391036
DQM1003	30	Bb	7	0.491081676
DQM1003	30	Bb	8	0.523671754
DQM1003	30	Bb	9	0.863480277
DQM1003	30	Bb	10	0.623600074
DQM1003	30	Bb	11	0.718161879
DQM1003	30	Bb	12	0.88335297
DQM1003	30	Bb	13	0.750937783
DQM1003	30	Bb	14	0.837964712
DQM1003	30	C	-19	1.758354394
DQM1003	30	C	-18	2.001011801
DQM1003	30	C	-17	2.048360927
DQM1003	30	C	-16	2.367258281
DQM1003	30	C	-15	2.402817818
DQM1003	30	C	-14	2.398005518
DQM1003	30	C	-13	2.070705002
DQM1003	30	C	-12	2.309127138
DQM1003	30	C	-11	2.112186378
DQM1003	30	C	-10	2.127921696
DQM1003	30	C	-9	2.615496405
DQM1003	30	C	-8	2.006263756
DQM1003	30	C	-7	3.121624895
DQM1003	30	C	-6	2.616044762
DQM1003	30	C	-5	3.388336596
DQM1003	30	C	-4	2.767976997
DQM1003	30	C	-3	2.42954762
DQM1003	30	C	-2	0.403062465
DQM1003	30	C	-1	1.375981898
DQM1003	30	Ca	0	1.27555213
DQM1003	30	Ca	1	1.230283755
DQM1003	30	Ca	2	1.081562361
DQM1003	30	Ca	3	1.14522114
DQM1003	30	Ca	4	0.727951686
DQM1003	30	Ca	5	0.784066728
DQM1003	30	Ca	6	0.55086624
DQM1003	30	Ca	7	1.272895608
DQM1003	30	Ca	8	0.866026652
DQM1003	30	Ca	9	0.871123453
DQM1003	30	Ca	10	0.748325669
DQM1003	30	Ca	11	0.860329382
DQM1003	30	Ca	12	0.830962032
DQM1003	30	Ca	13	0.614514331
DQM1003	30	Ca	14	0.722907875
DQM1003	30	Ca	15	0.896212845
DQM1003	30	Ca	16	0.639608798
DQM1003	30	Ca	17	0.764165108
DQM1003	30	Cb	0	1.033748252
DQM1003	30	Cb	1	0.958845296
DQM1003	30	Cb	2	1.288481885
DQM1003	30	Cb	3	0.8485972
DQM1003	30	Cb	4	0.968460103
DQM1003	30	Cb	5	0.923765291
DQM1003	30	Cb	6	1.09620652
DQM1003	30	Cb	7	0.96428605
DQM1003	30	Cb	8	0.723999565
DQM1003	30	Cb	9	1.059540099
DQM1003	30	Cb	10	0.942339144
DQM1003	30	Cb	11	0.945473822
DQM1003	30	Cb	12	0.706544406
DQM1003	30	Cb	13	0.844030907
DQM1003	30	Cb	14	0.816100897
DQM1003	30	Cb	15	0.810264118
DQM1003	30	Cb	16	0.698731563
DQM1003	30	Cb	17	0.839873055
DQM1003	31	A	-8	2.463697363
DQM1003	31	A	-7	2.567460673
DQM1003	31	A	-6	2.380116715
DQM1003	31	A	-5	2.28849502
DQM1003	31	A	-4	2.676376232
DQM1003	31	A	-3	2.949067333
DQM1003	31	A	-2	0.600065784
DQM1003	31	A	-1	0.894027659
DQM1003	31	Aa	0	1.675169701
DQM1003	31	Aa	1	0.785243187
DQM1003	31	Aa	2	0.953043458
DQM1003	31	Aa	3	0.866975313
DQM1003	31	Aa	4	0.896977799
DQM1003	31	Aa	5	1.036451758
DQM1003	31	Aa	6	1.087322777
DQM1003	31	Aa	7	0.950497759
DQM1003	31	Aa	8	0.891865883
DQM1003	31	Aa	9	0.903603672
DQM1003	31	Aa	10	0.917833703
DQM1003	31	Aa	11	0.883707694
DQM1003	31	Aa	12	0.785238052
DQM1003	31	Aa	13	0.58638921
DQM1003	31	Aa	14	0.703574471
DQM1003	31	Aa	15	0.661225797
DQM1003	31	Aa	16	0.809586611
DQM1003	31	Aa	17	0.74159644
DQM1003	31	Aa	18	0.615502821
DQM1003	31	Aa	19	0.74008468
DQM1003	31	Aa	20	0.917293672
DQM1003	31	Aa	21	0.895946543
DQM1003	31	Aa	22	0.775519221
DQM1003	31	Aa	23	0.863221319
DQM1003	31	Aa	24	0.6683519
DQM1003	31	Aa	25	0.631406514
DQM1003	31	Aa	26	0.571938398
DQM1003	31	Aa	27	0.680957084
DQM1003	31	Aa	28	0.7220566
DQM1003	31	Ab	0	1.18531918
DQM1003	31	Ab	1	0.86864436
DQM1003	31	Ab	2	0.84941652
DQM1003	31	Ab	3	0.855050043
DQM1003	31	Ab	4	0.882088193
DQM1003	31	Ab	5	0.924276892
DQM1003	31	Ab	6	0.850569765
DQM1003	31	Ab	7	0.77850549
DQM1003	31	Ab	8	0.63548079
DQM1003	31	Ab	9	0.993687558
DQM1003	31	Ab	10	0.680714347
DQM1003	31	Ab	11	0.618457595
DQM1003	31	Ab	12	1.020442196
DQM1003	31	Ab	13	0.682770384
DQM1003	31	Ab	14	0.710802501
DQM1003	31	Ab	15	0.801646892
DQM1003	31	Ab	16	0.810494033
DQM1003	31	Ab	17	0.736296931
DQM1003	31	Ab	18	0.615279504
DQM1003	31	Ab	19	0.606397329
DQM1003	31	Ab	20	0.799891179
DQM1003	31	Ab	21	0.65173618
DQM1003	31	Ab	22	0.770388457
DQM1003	31	Ab	23	0.892432087
DQM1003	31	Ab	24	0.775746056
DQM1003	31	Ab	25	0.934001193
DQM1003	31	Ab	26	0.421331859
DQM1003	31	Ab	27	0.42161334
DQM1003	31	Ab	28	0.471736301
DQM1003	31	B	-9	2.465364304
DQM1003	31	B	-8	2.351959233
DQM1003	31	B	-7	2.123747655
DQM1003	31	B	-6	2.359202672
DQM1003	31	B	-5	2.701267261
DQM1003	31	B	-4	2.555858694
DQM1003	31	B	-3	2.576569523
DQM1003	31	B	-2	2.521860665
DQM1003	31	B	-1	0.674615228
DQM1003	31	Ba	0	0.878933091
DQM1003	31	Ba	1	1.099270539
DQM1003	31	Ba	2	0.673254533
DQM1003	31	Ba	3	0.739013545
DQM1003	31	Ba	4	0.845566205
DQM1003	31	Ba	5	0.791262599
DQM1003	31	Ba	6	0.96780188
DQM1003	31	Ba	7	0.959181511
DQM1003	31	Ba	8	0.983508962
DQM1003	31	Ba	9	0.885364921
DQM1003	31	Ba	10	0.914188564
DQM1003	31	Ba	11	0.865479192
DQM1003	31	Ba	12	0.761843343
DQM1003	31	Ba	13	0.727714554
DQM1003	31	Ba	14	0.738218125
DQM1003	31	Ba	15	0.716340345
DQM1003	31	Ba	16	0.878351131
DQM1003	31	Ba	17	0.811538312
DQM1003	31	Ba	18	0.90378929
DQM1003	31	Ba	19	0.940829393
DQM1003	31	Ba	20	0.654940534
DQM1003	31	Ba	21	0.75392215
DQM1003	31	Ba	22	0.66494624
DQM1003	31	Ba	23	0.784045343
DQM1003	31	Ba	24	1.000758171
DQM1003	31	Ba	25	0.60440074
DQM1003	31	Ba	26	0.618825303
DQM1003	31	Ba	27	0.890262837
DQM1003	31	Bb	0	1.424879483
DQM1003	31	Bb	1	1.1215056
DQM1003	31	Bb	2	0.69479767
DQM1003	31	Bb	3	0.835598098
DQM1003	31	Bb	4	0.857883131
DQM1003	31	Bb	5	0.798138293
DQM1003	31	Bb	6	0.932022633
DQM1003	31	Bb	7	0.837821214
DQM1003	31	Bb	8	0.72308406
DQM1003	31	Bb	9	0.978050529
DQM1003	31	Bb	10	0.732068915
DQM1003	31	Bb	11	0.997839724
DQM1003	31	Bb	12	0.743323527
DQM1003	31	Bb	13	0.849863594
DQM1003	31	Bb	14	0.972418983
DQM1003	31	Bb	15	0.87384224
DQM1003	31	Bb	16	0.952058097
DQM1003	31	Bb	17	0.972258179
DQM1003	31	Bb	18	0.808166108
DQM1003	31	Bb	19	0.901966289
DQM1003	31	Bb	20	0.802258183
DQM1003	31	Bb	21	0.838731367
DQM1003	31	Bb	22	0.835183084
DQM1003	31	Bb	23	0.748277603
DQM1003	31	Bb	24	0.915391522
DQM1003	31	Bb	25	0.929753497
DQM1003	31	Bb	26	0.811818291
DQM1003	31	Bb	27	0.840291746
DQM1003	31	C	-6	3.091793549
DQM1003	31	C	-5	2.906886015
DQM1003	31	C	-4	2.981100521
DQM1003	31	C	-3	3.171335641
DQM1003	31	C	-2	3.539189887
DQM1003	31	C	-1	0.810459448
DQM1003	31	Ca	0	1.016953322
DQM1003	31	Ca	1	1.286897748
DQM1003	31	Ca	2	0.763053428
DQM1003	31	Ca	3	0.836768916
DQM1003	31	Ca	4	0.950612826
DQM1003	31	Ca	5	0.970278462
DQM1003	31	Ca	6	1.012109256
DQM1003	31	Ca	7	0.955077523
DQM1003	31	Ca	8	0.844384768
DQM1003	31	Ca	9	1.071679726
DQM1003	31	Ca	10	1.082703419
DQM1003	31	Ca	11	0.85160276
DQM1003	31	Ca	12	0.914513324
DQM1003	31	Ca	13	1.059212238
DQM1003	31	Ca	14	0.941686336
DQM1003	31	Ca	15	1.009974665
DQM1003	31	Ca	16	1.047586374
DQM1003	31	Ca	17	0.997434451
DQM1003	31	Ca	18	0.898101995
DQM1003	31	Ca	19	0.994994609
DQM1003	31	Ca	20	0.84371223
DQM1003	31	Ca	21	0.880040449
DQM1003	31	Ca	22	0.908094368
DQM1003	31	Ca	23	0.836557217
DQM1003	31	Ca	24	0.87665544
DQM1003	31	Ca	25	0.857010693
DQM1003	31	Ca	26	0.799423128
DQM1003	31	Ca	27	0.788408704
DQM1003	31	Ca	28	0.908073918
DQM1003	31	Ca	29	0.810959133
DQM1003	31	Ca	30	0.806595294
DQM1003	31	Cb	0	0.889969872
DQM1003	31	Cb	1	1.110868152
DQM1003	31	Cb	2	0.75203438
DQM1003	31	Cb	3	0.812370101
DQM1003	31	Cb	4	0.774337554
DQM1003	31	Cb	5	0.864480835
DQM1003	31	Cb	6	0.904095311
DQM1003	31	Cb	7	0.86004647
DQM1003	31	Cb	8	0.731882708
DQM1003	31	Cb	9	0.751218838
DQM1003	31	Cb	10	0.799773337
DQM1003	31	Cb	11	0.932323333
DQM1003	31	Cb	12	0.883508671
DQM1003	31	Cb	13	0.76139993
DQM1003	31	Cb	14	0.854149703
DQM1003	31	Cb	15	0.875169006
DQM1003	31	Cb	16	0.883638716
DQM1003	31	Cb	17	0.927067477
DQM1003	31	Cb	18	1.02839813
DQM1003	31	Cb	19	1.029264973
DQM1003	31	Cb	20	0.900065438
DQM1003	31	Cb	21	0.901980935
DQM1003	31	Cb	22	1.311593708
DQM1003	31	Cb	23	0.910077462
DQM1003	31	Cb	24	0.954343808
DQM1003	31	Cb	25	0.792122149
DQM1003	31	Cb	26	0.996068641
DQM1003	31	Cb	27	0.901208591
DQM1003	31	Cb	28	0.762858748
DQM1003	31	Cb	29	0.796595076
DQM1003	31	Cb	30	0.745741327
DQM1003	32	A	-16	2.423159917
DQM1003	32	A	-15	2.079729896
DQM1003	32	A	-14	2.071851904
DQM1003	32	A	-13	2.000489856
DQM1003	32	A	-12	1.829694894
DQM1003	32	A	-11	1.88914446
DQM1003	32	A	-10	2.298027646
DQM1003	32	A	-9	2.288677394
DQM1003	32	A	-8	2.588235294
DQM1003	32	A	-7	2.769031412
DQM1003	32	A	-6	2.468609142
DQM1003	32	A	-5	2.477781039
DQM1003	32	A	-4	2.67799834
DQM1003	32	A	-3	2.520655042
DQM1003	32	A	-2	1.862558457
DQM1003	32	A	-1	0.516997819
DQM1003	32	Aa	0	0.903283013
DQM1003	32	Aa	1	1.209466135
DQM1003	32	Aa	2	0.883299592
DQM1003	32	Aa	3	0.771874482
DQM1003	32	Aa	4	0.794442942
DQM1003	32	Aa	5	0.760357129
DQM1003	32	Aa	6	0.853908662
DQM1003	32	Aa	7	0.929752996
DQM1003	32	Aa	8	0.810409138
DQM1003	32	Aa	9	0.78371199
DQM1003	32	Aa	10	0.857327646
DQM1003	32	Aa	11	0.829037711
DQM1003	32	Aa	12	0.859754483
DQM1003	32	Aa	13	0.867007317
DQM1003	32	Aa	14	0.684627083
DQM1003	32	Aa	15	0.858199851
DQM1003	32	Aa	16	0.628224574
DQM1003	32	Aa	17	0.750332996
DQM1003	32	Aa	18	0.780796595
DQM1003	32	Aa	19	0.893797759
DQM1003	32	Aa	20	0.854974273
DQM1003	32	Ab	0	0.974596667
DQM1003	32	Ab	1	1.469716271
DQM1003	32	Ab	2	1.161392768
DQM1003	32	Ab	3	0.567624536
DQM1003	32	Ab	4	0.452316955
DQM1003	32	Ab	5	0.553607059
DQM1003	32	Ab	6	0.576721685
DQM1003	32	Ab	7	0.466554137
DQM1003	32	Ab	8	0.499540751
DQM1003	32	Ab	9	0.533936635
DQM1003	32	Ab	10	0.489395374
DQM1003	32	Ab	11	0.470810313
DQM1003	32	Ab	12	0.648055687
DQM1003	32	Ab	13	0.695213282
DQM1003	32	Ab	14	0.478237502
DQM1003	32	Ab	15	0.50696154
DQM1003	32	Ab	16	0.532848707
DQM1003	32	Ab	17	0.513452137
DQM1003	32	Ab	18	0.505238718
DQM1003	32	Ab	19	0.575495629
DQM1003	32	Ab	20	0.612604949
DQM1003	32	B	-13	2.513775672
DQM1003	32	B	-12	2.357481845
DQM1003	32	B	-11	2.432187961
DQM1003	32	B	-10	2.85127673
DQM1003	32	B	-9	2.628116092
DQM1003	32	B	-8	3.381045448
DQM1003	32	B	-7	3.059047708
DQM1003	32	B	-6	3.215192011
DQM1003	32	B	-5	3.160097847
DQM1003	32	B	-4	3.24841546
DQM1003	32	B	-3	3.235091128
DQM1003	32	B	-2	3.020452244
DQM1003	32	B	-1	0.817894263
DQM1003	32	Ba	0	1.164024097
DQM1003	32	Ba	1	1.08354552
DQM1003	32	Ba	2	0.779090713
DQM1003	32	Ba	3	0.876120436
DQM1003	32	Ba	4	1.097323118
DQM1003	32	Ba	5	1.319861338
DQM1003	32	Ba	6	1.057770358
DQM1003	32	Ba	7	1.100880642
DQM1003	32	Ba	8	1.014191805
DQM1003	32	Ba	9	1.091224191
DQM1003	32	Ba	10	0.958579131
DQM1003	32	Ba	11	1.119128311
DQM1003	32	Ba	12	0.858589308
DQM1003	32	Ba	13	1.200404977
DQM1003	32	Ba	14	1.017946204
DQM1003	32	Ba	15	1.104919491
DQM1003	32	Ba	16	1.13662331
DQM1003	32	Ba	17	1.020082277
DQM1003	32	Ba	18	0.929855301
DQM1003	32	Ba	19	1.192447427
DQM1003	32	Ba	20	1.210884259
DQM1003	32	Ba	21	0.910669747
DQM1003	32	Ba	22	1.066335534
DQM1003	32	Ba	23	1.23505654
DQM1003	32	Bb	0	0.745446552
DQM1003	32	Bb	1	0.741152589
DQM1003	32	Bb	2	0.880788577
DQM1003	32	Bb	3	0.835482502
DQM1003	32	Bb	4	0.829568613
DQM1003	32	Bb	5	0.663773023
DQM1003	32	Bb	6	0.675211603
DQM1003	32	Bb	7	0.702655759
DQM1003	32	Bb	8	0.776112538
DQM1003	32	Bb	9	0.910608325
DQM1003	32	Bb	10	0.792863376
DQM1003	32	Bb	11	0.851073727
DQM1003	32	Bb	12	0.917279926
DQM1003	32	Bb	13	0.79302701
DQM1003	32	Bb	14	0.707665083
DQM1003	32	Bb	15	0.540899453
DQM1003	32	Bb	16	0.534881404
DQM1003	32	Bb	17	0.586930178
DQM1003	32	Bb	18	0.55725837
DQM1003	32	Bb	19	0.484953961
DQM1003	32	Bb	20	0.684053758
DQM1003	32	Bb	21	0.668768858
DQM1003	32	Bb	22	0.583686963
DQM1003	32	Bb	23	0.526567787
DQM1003	32	C	-28	1.486930686
DQM1003	32	C	-27	1.481104389
DQM1003	32	C	-26	1.60345547
DQM1003	32	C	-25	1.655461764
DQM1003	32	C	-24	1.910963637
DQM1003	32	C	-23	2.055726209
DQM1003	32	C	-22	2.154944383
DQM1003	32	C	-21	1.87557801
DQM1003	32	C	-20	2.230083654
DQM1003	32	C	-19	2.191093408
DQM1003	32	C	-18	1.982291276
DQM1003	32	C	-17	2.803548153
DQM1003	32	C	-16	2.559187127
DQM1003	32	C	-15	2.72591324
DQM1003	32	C	-14	2.472881677
DQM1003	32	C	-13	2.616863599
DQM1003	32	C	-12	3.0940944
DQM1003	32	C	-11	2.575405966
DQM1003	32	C	-10	3.203489975
DQM1003	32	C	-9	2.986697626
DQM1003	32	C	-8	2.940695158
DQM1003	32	C	-7	3.317853991
DQM1003	32	C	-6	3.296958014
DQM1003	32	C	-5	3.690418728
DQM1003	32	C	-4	3.249895201
DQM1003	32	C	-3	3.008476847
DQM1003	32	C	-2	2.594846619
DQM1003	32	C	-1	1.022109299
DQM1003	32	Ca	0	0.726085823
DQM1003	32	Ca	1	0.79784363
DQM1003	32	Ca	2	0.737611854
DQM1003	32	Ca	3	1.493109344
DQM1003	32	Ca	4	1.126494014
DQM1003	32	Ca	5	0.95972973
DQM1003	32	Ca	6	0.844588355
DQM1003	32	Ca	7	0.787948631
DQM1003	32	Ca	8	0.840773512
DQM1003	32	Cb	0	0.906407198
DQM1003	32	Cb	1	0.76567083
DQM1003	32	Cb	2	0.810501538
DQM1003	32	Cb	3	0.948834727
DQM1003	32	Cb	4	1.171552856
DQM1003	32	Cb	5	0.792409609
DQM1003	32	Cb	6	0.619270621
DQM1003	32	Cb	7	0.658326339
DQM1003	32	Cb	8	0.618568705
DQM1003	33	A	-15	1.531453608
DQM1003	33	A	-14	1.502052034
DQM1003	33	A	-13	1.56885063
DQM1003	33	A	-12	1.862856349
DQM1003	33	A	-11	2.293336061
DQM1003	33	A	-10	2.270338768
DQM1003	33	A	-9	2.259907333
DQM1003	33	A	-8	2.794600801
DQM1003	33	A	-7	2.835131866
DQM1003	33	A	-6	2.541436254
DQM1003	33	A	-5	2.910904073
DQM1003	33	A	-4	3.323799194
DQM1003	33	A	-3	3.317387902
DQM1003	33	A	-2	3.219717752
DQM1003	33	A	-1	2.334503993
DQM1003	33	Aa	0	0.74912109
DQM1003	33	Aa	1	1.01693202
DQM1003	33	Aa	2	0.717738282
DQM1003	33	Aa	3	0.947379087
DQM1003	33	Aa	4	0.791447395
DQM1003	33	Aa	5	0.536591855
DQM1003	33	Aa	6	0.889413102
DQM1003	33	Aa	7	0.812321675
DQM1003	33	Aa	8	0.756851665
DQM1003	33	Aa	9	0.774521708
DQM1003	33	Aa	10	0.908294547
DQM1003	33	Aa	11	0.951509864
DQM1003	33	Aa	12	0.698506035
DQM1003	33	Aa	13	0.728481271
DQM1003	33	Aa	14	0.744964664
DQM1003	33	Aa	15	0.677229095
DQM1003	33	Aa	16	0.519471566
DQM1003	33	Aa	17	0.640451966
DQM1003	33	Aa	18	0.617058532
DQM1003	33	Aa	19	0.686997796
DQM1003	33	Aa	20	0.877960782
DQM1003	33	Aa	21	0.652693943
DQM1003	33	Ab	0	0.712728729
DQM1003	33	Ab	1	0.622048489
DQM1003	33	Ab	2	0.646679708
DQM1003	33	Ab	3	0.819118687
DQM1003	33	Ab	4	0.68752833
DQM1003	33	Ab	5	0.984885573
DQM1003	33	Ab	6	0.906134532
DQM1003	33	Ab	7	0.91421356
DQM1003	33	Ab	8	0.956352954
DQM1003	33	Ab	9	1.005474066
DQM1003	33	Ab	10	0.871822735
DQM1003	33	Ab	11	0.80934021
DQM1003	33	Ab	12	1.041089164
DQM1003	33	Ab	13	0.651616114
DQM1003	33	Ab	14	0.86330372
DQM1003	33	Ab	15	0.686818008
DQM1003	33	Ab	16	0.607906877
DQM1003	33	Ab	17	0.622337644
DQM1003	33	Ab	18	0.563625748
DQM1003	33	Ab	19	0.737544862
DQM1003	33	Ab	20	0.975369481
DQM1003	33	Ab	21	0.828237592
DQM1003	33	B	-12	1.78304714
DQM1003	33	B	-11	1.568851003
DQM1003	33	B	-10	2.109205081
DQM1003	33	B	-9	2.362691737
DQM1003	33	B	-8	1.863496117
DQM1003	33	B	-7	2.696414966
DQM1003	33	B	-6	2.850837951
DQM1003	33	B	-5	2.34259204
DQM1003	33	B	-4	2.405270484
DQM1003	33	B	-3	2.266297257
DQM1003	33	B	-2	2.264433802
DQM1003	33	B	-1	1.495630748
DQM1003	33	Ba	0	1.224972648
DQM1003	33	Ba	1	0.840658107
DQM1003	33	Ba	2	0.946515128
DQM1003	33	Ba	3	1.099578322
DQM1003	33	Ba	4	0.835302361
DQM1003	33	Ba	5	0.917365095
DQM1003	33	Ba	6	1.006075389
DQM1003	33	Ba	7	0.94461108
DQM1003	33	Ba	8	0.681797309
DQM1003	33	Ba	9	0.916499779
DQM1003	33	Ba	10	0.783707837
DQM1003	33	Ba	11	0.930404659
DQM1003	33	Ba	12	0.748806571
DQM1003	33	Ba	13	0.816352337
DQM1003	33	Ba	14	0.437544382
DQM1003	33	Ba	15	0.801954865
DQM1003	33	Ba	16	0.551677556
DQM1003	33	Ba	17	0.454115647
DQM1003	33	Ba	18	0.851080018
DQM1003	33	Ba	19	0.985011981
DQM1003	33	Ba	20	0.55507609
DQM1003	33	Ba	21	0.516610279
DQM1003	33	Ba	22	1.018272647
DQM1003	33	Ba	23	0.594558045
DQM1003	33	Ba	24	0.733742955
DQM1003	33	Bb	0	0.959467035
DQM1003	33	Bb	1	2.365109426
DQM1003	33	Bb	2	1.460406123
DQM1003	33	Bb	3	1.156415889
DQM1003	33	Bb	4	1.558122098
DQM1003	33	Bb	5	1.350969188
DQM1003	33	Bb	6	1.151295668
DQM1003	33	Bb	7	1.018359209
DQM1003	33	Bb	8	1.252108976
DQM1003	33	Bb	9	1.186254205
DQM1003	33	Bb	10	1.243600413
DQM1003	33	Bb	11	0.744497487
DQM1003	33	Bb	12	0.551631975
DQM1003	33	Bb	13	0.593016636
DQM1003	33	Bb	14	0.497128867
DQM1003	33	Bb	15	0.600412417
DQM1003	33	Bb	16	0.846495987
DQM1003	33	Bb	17	0.686599778
DQM1003	33	Bb	18	0.714488288
DQM1003	33	Bb	19	0.879729626
DQM1003	33	Bb	20	0.643952379
DQM1003	33	Bb	21	0.877456711
DQM1003	33	Bb	22	0.644887376
DQM1003	33	Bb	23	0.887926893
DQM1003	33	Bb	24	0.617532496
DQM1003	33	C	-12	1.371400058
DQM1003	33	C	-11	1.359025416
DQM1003	33	C	-10	1.510643834
DQM1003	33	C	-9	1.575868115
DQM1003	33	C	-8	1.767420178
DQM1003	33	C	-7	1.767767131
DQM1003	33	C	-6	1.565878217
DQM1003	33	C	-5	2.140446831
DQM1003	33	C	-4	1.930554646
DQM1003	33	C	-3	1.76732462
DQM1003	33	C	-2	1.901647278
DQM1003	33	C	-1	0.685571744
DQM1003	33	Ca	0	1.280716976
DQM1003	33	Ca	1	1.066058615
DQM1003	33	Ca	2	0.842453774
DQM1003	33	Ca	3	0.740668229
DQM1003	33	Ca	4	0.722371986
DQM1003	33	Ca	5	0.783372817
DQM1003	33	Ca	6	0.559547638
DQM1003	33	Ca	7	0.438228264
DQM1003	33	Ca	8	0.754125386
DQM1003	33	Ca	9	0.374536877
DQM1003	33	Ca	10	0.596792706
DQM1003	33	Ca	11	0.561579393
DQM1003	33	Ca	12	0.917821566
DQM1003	33	Ca	13	0.386774238
DQM1003	33	Ca	14	0.529314289
DQM1003	33	Ca	15	0.34463249
DQM1003	33	Ca	16	0.548328282
DQM1003	33	Ca	17	0.619661202
DQM1003	33	Ca	18	0.379817518
DQM1003	33	Ca	19	0.169202778
DQM1003	33	Ca	20	0.622870728
DQM1003	33	Ca	21	0.441917033
DQM1003	33	Ca	22	0.237648869
DQM1003	33	Ca	23	0.607137321
DQM1003	33	Ca	24	0.580999223
DQM1003	33	Cb	0	0.72362955
DQM1003	33	Cb	1	1.394686345
DQM1003	33	Cb	2	0.88042266
DQM1003	33	Cb	3	0.639290606
DQM1003	33	Cb	4	0.818337474
DQM1003	33	Cb	5	0.724394269
DQM1003	33	Cb	6	0.74186997
DQM1003	33	Cb	7	0.866011779
DQM1003	33	Cb	8	0.793842542
DQM1003	33	Cb	9	0.842268709
DQM1003	33	Cb	10	0.806666477
DQM1003	33	Cb	11	0.704703174
DQM1003	33	Cb	12	0.704544202
DQM1003	33	Cb	13	0.621837757
DQM1003	33	Cb	14	0.769434916
DQM1003	33	Cb	15	0.720857261
DQM1003	33	Cb	16	0.736274909
DQM1003	33	Cb	17	0.877058829
DQM1003	33	Cb	18	0.911013146
DQM1003	33	Cb	19	0.850836661
DQM1003	33	Cb	20	0.726761704
DQM1003	33	Cb	21	0.936669494
DQM1003	33	Cb	22	0.763292306
DQM1003	33	Cb	23	0.998590503
DQM1003	33	Cb	24	0.700388146
DQM1003	34	A	-34	0.607057239
DQM1003	34	A	-33	0.814689015
DQM1003	34	A	-32	0.771213171
DQM1003	34	A	-31	0.770017254
DQM1003	34	A	-30	0.7503589
DQM1003	34	A	-29	0.885392922
DQM1003	34	A	-28	0.71722899
DQM1003	34	A	-27	0.780368343
DQM1003	34	A	-26	0.970141534
DQM1003	34	A	-25	0.794409716
DQM1003	34	A	-24	1.021276933
DQM1003	34	A	-23	1.084093968
DQM1003	34	A	-22	1.102548043
DQM1003	34	A	-21	1.351716058
DQM1003	34	A	-20	1.664705082
DQM1003	34	A	-19	1.939247308
DQM1003	34	A	-18	1.927690387
DQM1003	34	A	-17	2.042692578
DQM1003	34	A	-16	1.870622657
DQM1003	34	A	-15	2.220817001
DQM1003	34	A	-14	2.198360788
DQM1003	34	A	-13	1.74624689
DQM1003	34	A	-12	2.444134352
DQM1003	34	A	-11	2.521940137
DQM1003	34	A	-10	2.534465363
DQM1003	34	A	-9	2.529262429
DQM1003	34	A	-8	2.358009258
DQM1003	34	A	-7	2.152931752
DQM1003	34	A	-6	2.965410603
DQM1003	34	A	-5	2.500530874
DQM1003	34	A	-4	2.79416551
DQM1003	34	A	-3	2.942893312
DQM1003	34	A	-2	2.019880946
DQM1003	34	A	-1	1.001234959
DQM1003	34	Aa	0	1.088904716
DQM1003	34	Aa	1	1.282712147
DQM1003	34	Aa	2	1.040525613
DQM1003	34	Ab	0	0.73394154
DQM1003	34	Ab	1	0.618372583
DQM1003	34	Ab	2	1.409156759
DQM1003	34	B	-32	0.743020135
DQM1003	34	B	-31	0.811346444
DQM1003	34	B	-30	0.772788721
DQM1003	34	B	-29	0.74005455
DQM1003	34	B	-28	0.680591762
DQM1003	34	B	-27	0.827759876
DQM1003	34	B	-26	0.771307563
DQM1003	34	B	-25	0.766961585
DQM1003	34	B	-24	0.710077918
DQM1003	34	B	-23	0.836795388
DQM1003	34	B	-22	0.925855017
DQM1003	34	B	-21	1.059170091
DQM1003	34	B	-20	1.147090888
DQM1003	34	B	-19	1.431439955
DQM1003	34	B	-18	1.879523287
DQM1003	34	B	-17	1.539505483
DQM1003	34	B	-16	1.82024946
DQM1003	34	B	-15	1.627772114
DQM1003	34	B	-14	1.72936667
DQM1003	34	B	-13	2.035122129
DQM1003	34	B	-12	2.538161404
DQM1003	34	B	-11	2.090597771
DQM1003	34	B	-10	2.059218544
DQM1003	34	B	-9	2.03001611
DQM1003	34	B	-8	1.999523587
DQM1003	34	B	-7	2.060835505
DQM1003	34	B	-6	2.468351282
DQM1003	34	B	-5	2.25361515
DQM1003	34	B	-4	2.612510974
DQM1003	34	B	-3	2.584282396
DQM1003	34	B	-2	1.831030111
DQM1003	34	B	-1	1.784573356
DQM1003	34	Ba	0	1.160885714
DQM1003	34	Ba	1	1.332149559
DQM1003	34	Ba	2	0.591038055
DQM1003	34	Ba	3	0.842572682
DQM1003	34	Ba	4	0.685162293
DQM1003	34	Bb	0	0.683886369
DQM1003	34	Bb	1	0.657345131
DQM1003	34	Bb	2	0.908942173
DQM1003	34	Bb	3	0.701375283
DQM1003	34	Bb	4	0.929728197
DQM1003	3	A	-39	0.763352509
DQM1003	3	A	-38	0.726619163
DQM1003	3	A	-37	0.720049803
DQM1003	3	A	-36	0.701024378
DQM1003	3	A	-35	0.784415628
DQM1003	3	A	-34	0.838361791
DQM1003	3	A	-33	0.770135163
DQM1003	3	A	-32	0.831158842
DQM1003	3	A	-31	0.773518646
DQM1003	3	A	-30	0.632604309
DQM1003	3	A	-29	0.829049302
DQM1003	3	A	-28	0.829050291
DQM1003	3	A	-27	1.008974279
DQM1003	3	A	-26	1.003082586
DQM1003	3	A	-25	1.170007565
DQM1003	3	A	-24	1.300202373
DQM1003	3	A	-23	1.52379034
DQM1003	3	A	-22	1.22582775
DQM1003	3	A	-21	1.480280525
DQM1003	3	A	-20	1.636145778
DQM1003	3	A	-19	1.628358761
DQM1003	3	A	-18	1.893813107
DQM1003	3	A	-17	1.773072546
DQM1003	3	A	-16	2.098766075
DQM1003	3	A	-15	2.264230984
DQM1003	3	A	-14	2.054489688
DQM1003	3	A	-13	2.091922511
DQM1003	3	A	-12	2.260616581
DQM1003	3	A	-11	2.271828548
DQM1003	3	A	-10	2.184977767
DQM1003	3	A	-9	2.104617444
DQM1003	3	A	-8	2.280895992
DQM1003	3	A	-7	2.642608749
DQM1003	3	A	-6	2.702697604
DQM1003	3	A	-5	2.855908638
DQM1003	3	A	-4	2.741488228
DQM1003	3	A	-3	2.793549303
DQM1003	3	B	-38	0.817264206
DQM1003	3	B	-37	0.827389052
DQM1003	3	B	-36	0.672293163
DQM1003	3	B	-35	0.743523131
DQM1003	3	B	-34	0.71524996
DQM1003	3	B	-33	0.731266144
DQM1003	3	B	-32	0.873577774
DQM1003	3	B	-31	0.966525819
DQM1003	3	B	-30	0.868778664
DQM1003	3	B	-29	0.97484954
DQM1003	3	B	-28	0.999682594
DQM1003	3	B	-27	1.103005138
DQM1003	3	B	-26	1.02105655
DQM1003	3	B	-25	1.256377152
DQM1003	3	B	-24	1.218641418
DQM1003	3	B	-23	1.22908041
DQM1003	3	B	-22	1.565665338
DQM1003	3	B	-21	1.603849162
DQM1003	3	B	-20	1.826128957
DQM1003	3	B	-19	2.057692937
DQM1003	3	B	-18	2.197187373
DQM1003	3	B	-17	2.12873401
DQM1003	3	B	-16	2.101522673
DQM1003	3	B	-15	2.44023514
DQM1003	3	B	-14	2.77039726
DQM1003	3	B	-13	2.085563229
DQM1003	3	B	-12	2.022541674
DQM1003	3	B	-11	2.26437912
DQM1003	3	B	-10	2.366358093
DQM1003	3	B	-9	2.11707137
DQM1003	3	B	-8	2.129127935
DQM1003	3	B	-7	2.268611429
DQM1003	3	B	-6	1.978404408
DQM1003	3	B	-5	2.247706469
DQM1003	3	B	-4	2.074868069
DQM1003	3	B	-3	1.810868051
DQM1003	3	B	-2	2.126265643
DQM1003	3	C	-37	0.830288163
DQM1003	3	C	-36	0.786324786
DQM1003	3	C	-35	0.837483695
DQM1003	3	C	-34	0.849843386
DQM1003	3	C	-33	0.819623565
DQM1003	3	C	-32	0.893120015
DQM1003	3	C	-31	0.913844316
DQM1003	3	C	-30	0.85712609
DQM1003	3	C	-29	0.840833455
DQM1003	3	C	-28	0.955082112
DQM1003	3	C	-27	0.761293632
DQM1003	3	C	-26	0.926481936
DQM1003	3	C	-25	1.07910786
DQM1003	3	C	-24	1.017846547
DQM1003	3	C	-23	1.151304259
DQM1003	3	C	-22	1.474184283
DQM1003	3	C	-21	1.739318645
DQM1003	3	C	-20	1.72669274
DQM1003	3	C	-19	1.948472534
DQM1003	3	C	-18	2.152422683
DQM1003	3	C	-17	2.004597573
DQM1003	3	C	-16	2.231419455
DQM1003	3	C	-15	1.711086987
DQM1003	3	C	-14	2.337865321
DQM1003	3	C	-13	2.195643071
DQM1003	3	C	-12	2.281862507
DQM1003	3	C	-11	2.106890367
DQM1003	3	C	-10	2.254930374
DQM1003	3	C	-9	2.204135533
DQM1003	3	C	-8	2.567002536
DQM1003	3	C	-7	2.231733679
DQM1003	3	C	-6	2.629413366
DQM1003	3	C	-5	2.751868339
DQM1003	3	C	-4	2.435809283
DQM1003	3	C	-3	2.396668716
DQM1003	3	C	-2	2.615688591
DQM1003	3	C	-1	2.981400525
DQM1003	4	B	-58	0.795142863
DQM1003	4	B	-57	0.818503489
DQM1003	4	B	-56	0.69857553
DQM1003	4	B	-55	0.860278876
DQM1003	4	B	-54	0.844260717
DQM1003	4	B	-53	0.75032316
DQM1003	4	B	-52	0.772906155
DQM1003	4	B	-51	0.745555265
DQM1003	4	B	-50	0.772727101
DQM1003	4	B	-49	0.765355145
DQM1003	4	B	-48	0.84084979
DQM1003	4	B	-47	0.883115408
DQM1003	4	B	-46	0.818157685
DQM1003	4	B	-45	0.819187498
DQM1003	4	B	-44	0.897661085
DQM1003	4	B	-43	0.653919868
DQM1003	4	B	-42	0.739442407
DQM1003	4	B	-41	0.603493606
DQM1003	4	B	-40	0.634970732
DQM1003	4	B	-39	0.812259347
DQM1003	4	B	-38	0.874688167
DQM1003	4	B	-37	0.93001634
DQM1003	4	B	-36	0.666590691
DQM1003	4	B	-35	0.858157328
DQM1003	4	B	-34	0.940867021
DQM1003	4	B	-33	0.928024172
DQM1003	4	B	-32	0.920188331
DQM1003	4	B	-31	0.969455704
DQM1003	4	B	-30	0.958632919
DQM1003	4	B	-29	1.165572709
DQM1003	4	B	-28	0.98464471
DQM1003	4	B	-27	1.083913577
DQM1003	4	B	-26	1.201377881
DQM1003	4	B	-25	1.458428161
DQM1003	4	B	-24	1.345982371
DQM1003	4	B	-23	1.382686239
DQM1003	4	B	-22	1.627738879
DQM1003	4	C	-43	0.883840438
DQM1003	4	C	-42	0.896959542
DQM1003	4	C	-41	0.885851939
DQM1003	4	C	-40	0.887115176
DQM1003	4	C	-39	0.907806292
DQM1003	4	C	-38	1.040128055
DQM1003	4	C	-37	1.043879494
DQM1003	4	C	-36	1.105733433
DQM1003	4	C	-35	1.146471455
DQM1003	4	C	-34	1.085843007
DQM1003	4	C	-33	1.083524153
DQM1003	4	C	-32	0.977823074
DQM1003	4	C	-31	0.948931388
DQM1003	4	C	-30	1.092893599
DQM1003	4	C	-29	1.074508713
DQM1003	4	C	-28	0.896899249
DQM1003	4	C	-27	1.072624583
DQM1003	4	C	-26	1.067962893
DQM1003	4	C	-25	1.187216723
DQM1003	4	C	-24	1.070702133
DQM1003	4	C	-23	1.073233881
DQM1003	4	C	-22	1.049337477
DQM1003	4	C	-21	1.086901144
DQM1003	4	C	-20	1.17504353
DQM1003	4	C	-19	1.194871388
DQM1003	4	C	-18	1.234363742
DQM1003	4	C	-17	1.231030417
DQM1003	4	C	-16	1.148038609
DQM1003	4	C	-15	1.283088542
DQM1003	4	C	-14	1.149407449
DQM1003	4	C	-13	1.057144987
DQM1003	4	C	-12	1.126726905
DQM1003	4	C	-11	1.358108044
DQM1003	4	C	-10	1.306171375
DQM1003	4	C	-9	1.535224923
DQM1003	4	C	-8	1.4817335
DQM1003	4	C	-7	1.990046769
DQM1003	18	A	-47	0.759043209
DQM1003	18	A	-46	0.866276633
DQM1003	18	A	-45	0.812833135
DQM1003	18	A	-44	0.666879006
DQM1003	18	A	-43	0.834279733
DQM1003	18	A	-42	0.741641843
DQM1003	18	A	-41	0.749702697
DQM1003	18	A	-40	0.722253867
DQM1003	18	A	-39	0.835476764
DQM1003	18	A	-38	0.769555691
DQM1003	18	A	-37	0.886044121
DQM1003	18	A	-36	0.766847199
DQM1003	18	A	-35	0.635827448
DQM1003	18	A	-34	0.787977711
DQM1003	18	A	-33	0.86174527
DQM1003	18	A	-32	0.799798938
DQM1003	18	A	-31	0.880629036
DQM1003	18	A	-30	0.833544373
DQM1003	18	A	-29	0.982769428
DQM1003	18	A	-28	0.959916827
DQM1003	18	A	-27	1.186328984
DQM1003	18	A	-26	1.101109447
DQM1003	18	A	-25	1.260797922
DQM1003	18	A	-24	1.396407529
DQM1003	18	A	-23	1.6182367
DQM1003	18	A	-22	1.507608813
DQM1003	18	A	-21	1.824368844
DQM1003	18	A	-20	1.793464521
DQM1003	18	A	-19	2.152797679
DQM1003	18	A	-18	1.892227302
DQM1003	18	A	-17	1.657671635
DQM1003	18	A	-16	1.293436639
DQM1003	18	A	-15	1.544778261
DQM1003	18	A	-14	1.658156472
DQM1003	18	B	-50	0.831554296
DQM1003	18	B	-49	0.908911872
DQM1003	18	B	-48	0.892100654
DQM1003	18	B	-47	0.870118987
DQM1003	18	B	-46	0.872867248
DQM1003	18	B	-45	0.852432538
DQM1003	18	B	-44	0.900040364
DQM1003	18	B	-43	0.995494166
DQM1003	18	B	-42	0.936120487
DQM1003	18	B	-41	0.903224263
DQM1003	18	B	-40	0.936018637
DQM1003	18	B	-39	1.251495424
DQM1003	18	B	-38	1.339474961
DQM1003	18	B	-37	1.10679162
DQM1003	18	B	-36	1.206862403
DQM1003	18	B	-35	1.294063942
DQM1003	18	B	-34	0.811886339
DQM1003	18	B	-33	0.67493642
DQM1003	18	B	-32	0.894550269
DQM1003	18	B	-31	0.906629971
DQM1003	18	B	-30	0.797972061
DQM1003	18	B	-29	0.97059326
DQM1003	18	B	-28	0.991146107
DQM1003	18	B	-27	1.309716826
DQM1003	18	B	-26	1.678318874
DQM1003	18	B	-25	1.79263369
DQM1003	18	B	-24	1.807102528
DQM1003	18	B	-23	1.835892603
DQM1003	18	C	-54	0.785569049
DQM1003	18	C	-53	0.869520573
DQM1003	18	C	-52	0.841687795
DQM1003	18	C	-51	0.808047706
DQM1003	18	C	-50	0.777593747
DQM1003	18	C	-49	0.775053928
DQM1003	18	C	-48	0.77123322
DQM1003	18	C	-47	0.85505577
DQM1003	18	C	-46	0.78433597
DQM1003	18	C	-45	0.784504961
DQM1003	18	C	-44	0.804150357
DQM1003	18	C	-43	0.773402431
DQM1003	18	C	-42	0.809885838
DQM1003	18	C	-41	0.852361358
DQM1003	18	C	-40	0.70091935
DQM1003	18	C	-39	0.715965102
DQM1003	18	C	-38	0.876573924
DQM1003	18	C	-37	0.743123116
DQM1003	18	C	-36	0.859774481
DQM1003	18	C	-35	0.730399644
DQM1003	18	C	-34	0.755695462
DQM1003	18	C	-33	0.672601356
DQM1003	18	C	-32	0.848936386
DQM1003	18	C	-31	0.772562218
DQM1003	18	C	-30	0.813764859
DQM1003	18	C	-29	0.799158493
DQM1003	18	C	-28	0.679735404
DQM1003	18	C	-27	1.094869115
DQM1003	18	C	-26	1.05073146
DQM1003	18	C	-25	1.129454362
DQM1003	18	C	-24	1.351854958
DQM1003	18	C	-23	1.417424743
DQM1003	18	C	-22	1.321224331
DQM1003	18	C	-21	1.569486331
DQM1003	18	C	-20	1.549948409
DQM1003	18	C	-19	1.52509739
DQM1003	18	C	-18	1.467976166
DQM1003	35	A	-54	0.907488157
DQM1003	35	A	-53	0.792099711
DQM1003	35	A	-52	0.823566206
DQM1003	35	A	-51	0.802677186
DQM1003	35	A	-50	0.900960704
DQM1003	35	A	-49	0.914294439
DQM1003	35	A	-48	0.853039097
DQM1003	35	A	-47	0.982796608
DQM1003	35	A	-46	0.957291561
DQM1003	35	A	-45	1.036594535
DQM1003	35	A	-44	1.1422182
DQM1003	35	A	-43	1.021498364
DQM1003	35	A	-42	1.079099735
DQM1003	35	A	-41	1.024872826
DQM1003	35	A	-40	1.150908518
DQM1003	35	A	-39	1.093837413
DQM1003	35	A	-38	1.036187132
DQM1003	35	A	-37	1.085167298
DQM1003	35	A	-36	1.023628723
DQM1003	35	A	-35	0.969626207
DQM1003	35	A	-34	0.957049826
DQM1003	35	A	-33	1.121072948
DQM1003	35	A	-32	1.01618698
DQM1003	35	A	-31	1.201691668
DQM1003	35	A	-30	1.188329362
DQM1003	35	A	-29	1.199356387
DQM1003	35	A	-28	1.135293992
DQM1003	35	A	-27	1.121230597
DQM1003	35	A	-26	1.076939294
DQM1003	35	A	-25	1.112733345
DQM1003	35	A	-24	1.206429658
DQM1003	35	A	-23	1.19914061
DQM1003	35	A	-22	1.517739026
DQM1003	35	A	-21	1.608954994
DQM1003	35	A	-20	1.314389981
DQM1003	35	A	-19	1.325434814
DQM1003	35	A	-18	1.604874807
DQM1003	35	A	-17	1.606290532
DQM1003	35	A	-16	1.848188257
DQM1003	35	A	-15	1.814658125
DQM1003	35	A	-14	1.939756168
DQM1003	35	A	-13	1.930157305
DQM1003	35	A	-12	2.232523671
DQM1003	35	A	-11	2.39607712
DQM1003	35	A	-10	2.297572018
DQM1003	35	A	-9	3.035808423
DQM1003	35	A	-8	2.746955073
DQM1003	35	A	-7	2.544099879
DQM1003	35	A	-6	2.751382359
DQM1003	35	B	-54	0.671878517
DQM1003	35	B	-53	0.638082409
DQM1003	35	B	-52	0.702554863
DQM1003	35	B	-51	0.595857283
DQM1003	35	B	-50	0.737440579
DQM1003	35	B	-49	0.648012674
DQM1003	35	B	-48	0.90179204
DQM1003	35	B	-47	0.934872112
DQM1003	35	B	-46	0.799049783
DQM1003	35	B	-45	0.864668049
DQM1003	35	B	-44	0.816683824
DQM1003	35	B	-43	0.771191957
DQM1003	35	B	-42	0.718684912
DQM1003	35	B	-41	0.751123149
DQM1003	35	B	-40	0.725514889
DQM1003	35	B	-39	0.79348335
DQM1003	35	B	-38	0.787099699
DQM1003	35	B	-37	0.857727636
DQM1003	35	B	-36	0.937943417
DQM1003	35	B	-35	0.734885586
DQM1003	35	B	-34	0.798383837
DQM1003	35	B	-33	0.690801499
DQM1003	35	B	-32	0.740454774
DQM1003	35	B	-31	1.127772112
DQM1003	35	B	-30	0.952141785
DQM1003	35	B	-29	0.819500117
DQM1003	35	B	-28	0.984278557
DQM1003	35	B	-27	1.184861585
DQM1003	35	B	-26	1.559231987
DQM1003	35	B	-25	1.04326567
DQM1003	35	B	-24	1.126740674
DQM1003	35	B	-23	1.165785102
DQM1003	35	B	-22	1.192829732
DQM1003	35	B	-21	1.154477635
DQM1003	35	B	-20	1.262618774
DQM1003	35	B	-19	1.508200508
DQM1003	35	B	-18	1.700000818
DQM1003	35	B	-17	1.603324435
DQM1003	35	B	-16	1.828489525
DQM1003	35	B	-15	1.467788489
DQM1003	35	B	-14	1.693684092
DQM1003	35	B	-13	1.91468233
DQM1003	35	B	-12	2.202158072
DQM1003	35	B	-11	2.064503493
DQM1003	35	B	-10	2.296243646
DQM1003	35	B	-9	1.926483828
DQM1003	35	B	-8	1.470583996
DQM1003	35	B	-7	1.588031397
DQM1003	35	B	-6	2.063201486
DQM1003	35	C	-57	0.691128062
DQM1003	35	C	-56	0.773012017
DQM1003	35	C	-55	0.684175528
DQM1003	35	C	-54	0.727549373
DQM1003	35	C	-53	0.628651738
DQM1003	35	C	-52	0.704120478
DQM1003	35	C	-51	0.748445777
DQM1003	35	C	-50	0.742600159
DQM1003	35	C	-49	0.781774216
DQM1003	35	C	-48	0.710532382
DQM1003	35	C	-47	0.682877334
DQM1003	35	C	-46	0.788079198
DQM1003	35	C	-45	0.640464708
DQM1003	35	C	-44	0.728338621
DQM1003	35	C	-43	0.721275709
DQM1003	35	C	-42	0.799104196
DQM1003	35	C	-41	0.866912872
DQM1003	35	C	-40	0.930982078
DQM1003	35	C	-39	0.844886035
DQM1003	35	C	-38	0.935900657
DQM1003	35	C	-37	0.944995798
DQM1003	35	C	-36	0.963243439
DQM1003	35	C	-35	1.038342937
DQM1003	35	C	-34	0.917501504
DQM1003	35	C	-33	0.984727532
DQM1003	35	C	-32	0.960388551
DQM1003	35	C	-31	1.034129144
DQM1003	35	C	-30	1.12847012
DQM1003	35	C	-29	1.122302689
DQM1003	35	C	-28	0.930755021
DQM1003	35	C	-27	1.180550127
DQM1003	35	C	-26	1.239312549
DQM1003	35	C	-25	1.171340638
DQM1003	35	C	-24	1.156883808
DQM1003	35	C	-23	1.059404674
DQM1003	35	C	-22	1.190521686
DQM1003	35	C	-21	1.234699447
DQM1003	35	C	-20	1.323008439
DQM1003	35	C	-19	1.141799625
DQM1003	35	C	-18	1.180382879
DQM1003	35	C	-17	1.299588823
DQM1003	35	C	-16	1.142338448
DQM1003	35	C	-15	1.413837162
DQM1003	35	C	-14	1.467584017
DQM1003	35	C	-13	1.865813627
DQM1003	35	C	-12	1.706609064
DQM1003	35	C	-11	1.765693939
DQM1003	35	C	-10	1.78464791
DQM1003	35	C	-9	1.710710788
