# Supplementary material for: Dynamic compartmentalization of the pro-invasive transcription factor NHR-67 reveals a role for Groucho in regulating a proliferative-invasive cellular switch in C. elegans
Source: eLife. 2023 Dec 1;12:RP84355. doi: 10.7554/eLife.84355 (PMC10691804; doi:10.7554/eLife.84355)
Supplement: Figure 3—source data 2. [file elife-84355-fig3-data2.zip › MedwigKinneyetal2023_Fig3SourceData2.csv]

Strain	Image	Time-relative-to-photobleach	ROI_MGV	BG_MGV	MGV_BS	MGV_Normalized
DQM1003	14-left	-1	271.126	101.546	169.58	100
DQM1003	14-left	0	117.161	101.959	15.202	8.96
DQM1003	14-left	1	119.046	101.495	17.551	10.35
DQM1003	14-left	2	121.54	101.01	20.53	12.11
DQM1003	14-left	3	122.736	101.948	20.788	12.26
DQM1003	14-left	4	121.586	101.856	19.73	11.63
DQM1003	14-left	5	124.908	100.495	24.413	14.4
DQM1003	14-left	6	127.885	101.753	26.132	15.41
DQM1003	14-left	7	132.253	101.485	30.768	18.14
DQM1003	14-left	8	136.897	102.289	34.608	20.41
DQM1003	14-left	9	136.161	100.959	35.202	20.76
DQM1003	14-left	10	143.724	101.804	41.92	24.72
DQM1003	14-left	11	146.138	101.742	44.396	26.18
DQM1003	14-left	12	149.816	101.68	48.136	28.39
DQM1003	14-left	13	149.345	101.938	47.407	27.96
DQM1003	14-left	14	152.966	101.814	51.152	30.16
DQM1003	14-left	15	156.483	101.876	54.607	32.2
DQM1003	14-left	16	159.782	102.485	57.297	33.79
DQM1003	14-left	17	162.322	102.784	59.538	35.11
DQM1003	14-left	18	167.414	100.196	67.218	39.64
DQM1003	14-left	19	167.195	101.649	65.546	38.65
DQM1003	14-left	20	167.747	103.052	64.695	38.15
DQM1003	14-left	21	168.632	101.619	67.013	39.52
DQM1003	14-left	22	172.747	100.959	71.788	42.33
DQM1003	14-left	23	171.828	101.619	70.209	41.4
DQM1003	14-left	24	173.563	101.918	71.645	42.25
DQM1003	14-left	25	177.885	101.495	76.39	45.05
DQM1003	14-left	26	174.816	102.082	72.734	42.89
DQM1003	14-left	27	173.437	100.433	73.004	43.05
DQM1003	14-left	28	180.023	101.784	78.239	46.14
DQM1003	14-left	29	179.08	102.361	76.719	45.24
DQM1003	14-left	30	185.207	101.361	83.846	49.44
DQM1003	14-left	31	182.092	102.722	79.37	46.8
DQM1003	14-left	32	189.276	102.454	86.822	51.2
DQM1003	14-left	33	187.103	101.866	85.237	50.26
DQM1003	14-left	34	189.747	101.526	88.221	52.02
DQM1003	14-left	35	191.356	101.856	89.5	52.78
DQM1003	14-left	36	190.264	101.412	88.852	52.4
DQM1003	14-left	37	190.69	102.052	88.638	52.27
DQM1003	14-left	38	191.908	101.474	90.434	53.33
DQM1003	14-left	39	193.621	101.515	92.106	54.31
DQM1003	14-left	40	191.126	101.835	89.291	52.65
DQM1003	14-left	41	191.529	101.753	89.776	52.94
DQM1003	14-left	42	195.736	101.732	94.004	55.43
DQM1003	14-left	43	198.253	101.722	96.531	56.92
DQM1003	14-left	44	200.632	101.763	98.869	58.3
DQM1003	14-left	45	198.989	101.299	97.69	57.61
DQM1003	14-left	46	201.793	101.474	100.319	59.16
DQM1003	14-left	47	207.759	101.639	106.12	62.58
DQM1003	14-left	48	201.586	101.649	99.937	58.93
DQM1003	14-left	49	211.908	101.536	110.372	65.09
DQM1003	14-left	50	210.253	101.742	108.511	63.99
DQM1003	14-left	51	211.333	103.361	107.972	63.67
DQM1003	14-left	52	209.299	101.124	108.175	63.79
DQM1003	14-left	53	213.563	101.598	111.965	66.02
DQM1003	14-left	54	209.839	101.577	108.262	63.84
DQM1003	14-left	55	209.218	102.062	107.156	63.19
DQM1003	14-right	-1	249.448	101.546	147.902	100
DQM1003	14-right	0	114.874	101.959	12.915	8.73
DQM1003	14-right	1	113	101.495	11.505	7.78
DQM1003	14-right	2	115.563	101.01	14.553	9.84
DQM1003	14-right	3	120.529	101.948	18.581	12.56
DQM1003	14-right	4	123.425	101.856	21.569	14.58
DQM1003	14-right	5	125.46	100.495	24.965	16.88
DQM1003	14-right	6	124.402	101.753	22.649	15.31
DQM1003	14-right	7	126.552	101.485	25.067	16.95
DQM1003	14-right	8	132.264	102.289	29.975	20.27
DQM1003	14-right	9	132.713	100.959	31.754	21.47
DQM1003	14-right	10	135.931	101.804	34.127	23.07
DQM1003	14-right	11	139.011	101.742	37.269	25.2
DQM1003	14-right	12	139.724	101.68	38.044	25.72
DQM1003	14-right	13	145.161	101.938	43.223	29.22
DQM1003	14-right	14	141.494	101.814	39.68	26.83
DQM1003	14-right	15	143.195	101.876	41.319	27.94
DQM1003	14-right	16	145.563	102.485	43.078	29.13
DQM1003	14-right	17	151.494	102.784	48.71	32.93
DQM1003	14-right	18	150.448	100.196	50.252	33.98
DQM1003	14-right	19	148.701	101.649	47.052	31.81
DQM1003	14-right	20	149.736	103.052	46.684	31.56
DQM1003	14-right	21	148.575	101.619	46.956	31.75
DQM1003	14-right	22	151.218	100.959	50.259	33.98
DQM1003	14-right	23	151.931	101.619	50.312	34.02
DQM1003	14-right	24	157.747	101.918	55.829	37.75
DQM1003	14-right	25	158.977	101.495	57.482	38.86
DQM1003	14-right	26	155.115	102.082	53.033	35.86
DQM1003	14-right	27	158.621	100.433	58.188	39.34
DQM1003	14-right	28	161.575	101.784	59.791	40.43
DQM1003	14-right	29	164.069	102.361	61.708	41.72
DQM1003	14-right	30	163.782	101.361	62.421	42.2
DQM1003	14-right	31	169.207	102.722	66.485	44.95
DQM1003	14-right	32	169.747	102.454	67.293	45.5
DQM1003	14-right	33	173.437	101.866	71.571	48.39
DQM1003	14-right	34	168.425	101.526	66.899	45.23
DQM1003	14-right	35	169.586	101.856	67.73	45.79
DQM1003	14-right	36	168.598	101.412	67.186	45.43
DQM1003	14-right	37	172.184	102.052	70.132	47.42
DQM1003	14-right	38	171.678	101.474	70.204	47.47
DQM1003	14-right	39	173.621	101.515	72.106	48.75
DQM1003	14-right	40	178.954	101.835	77.119	52.14
DQM1003	14-right	41	182.276	101.753	80.523	54.44
DQM1003	14-right	42	182.264	101.732	80.532	54.45
DQM1003	14-right	43	177.69	101.722	75.968	51.36
DQM1003	14-right	44	188.207	101.763	86.444	58.45
DQM1003	14-right	45	184.747	101.299	83.448	56.42
DQM1003	14-right	46	184.885	101.474	83.411	56.4
DQM1003	14-right	47	188.931	101.639	87.292	59.02
DQM1003	14-right	48	184.563	101.649	82.914	56.06
DQM1003	14-right	49	183.034	101.536	81.498	55.1
DQM1003	14-right	50	188.011	101.742	86.269	58.33
DQM1003	14-right	51	185.977	103.361	82.616	55.86
DQM1003	14-right	52	187.552	101.124	86.428	58.44
DQM1003	14-right	53	188.586	101.598	86.988	58.81
DQM1003	14-right	54	188.414	101.577	86.837	58.71
DQM1003	14-right	55	185.92	102.062	83.858	56.7
DQM1003	15	-1	504.264	101.392	402.872	100
DQM1003	15	0	144.253	100.866	43.387	10.77
DQM1003	15	1	150.862	102.485	48.377	12.01
DQM1003	15	2	155.207	101.021	54.186	13.45
DQM1003	15	3	167.437	101.67	65.767	16.32
DQM1003	15	4	171.057	101.773	69.284	17.2
DQM1003	15	5	177.885	101.299	76.586	19.01
DQM1003	15	6	186.828	100.753	86.075	21.37
DQM1003	15	7	199.276	100.392	98.884	24.54
DQM1003	15	8	204.598	100.474	104.124	25.85
DQM1003	15	9	207.598	100.897	106.701	26.49
DQM1003	15	10	213.333	101.134	112.199	27.85
DQM1003	15	11	219.276	100.866	118.41	29.39
DQM1003	15	12	226.287	101.649	124.638	30.94
DQM1003	15	13	230.655	101.155	129.5	32.14
DQM1003	15	14	234.264	100.938	133.326	33.09
DQM1003	15	15	242.816	100.732	142.084	35.27
DQM1003	15	16	238.092	101.289	136.803	33.96
DQM1003	15	17	248.483	100.887	147.596	36.64
DQM1003	15	18	248.23	101.433	146.797	36.44
DQM1003	15	19	261.414	101.608	159.806	39.67
DQM1003	15	20	261.713	101.495	160.218	39.77
DQM1003	15	21	272.437	101.907	170.53	42.33
DQM1003	15	22	261.989	100.66	161.329	40.04
DQM1003	15	23	264.529	100.876	163.653	40.62
DQM1003	15	24	269.701	101.742	167.959	41.69
DQM1003	15	25	270.609	100.268	170.341	42.28
DQM1003	15	26	273.092	101.237	171.855	42.66
DQM1003	15	27	278.402	101.351	177.051	43.95
DQM1003	15	28	290.54	101.32	189.22	46.97
DQM1003	15	29	291.379	100.887	190.492	47.28
DQM1003	15	30	287.954	101.557	186.397	46.27
DQM1003	15	31	295.207	100.526	194.681	48.32
DQM1003	15	32	292.793	101.608	191.185	47.46
DQM1003	15	33	296.471	101.546	194.925	48.38
DQM1003	15	34	303.667	100.247	203.42	50.49
DQM1003	15	35	307.609	101.278	206.331	51.22
DQM1003	15	36	302.345	101.103	201.242	49.95
DQM1003	15	37	309.586	101.784	207.802	51.58
DQM1003	15	38	313.586	101.268	212.318	52.7
DQM1003	15	39	311.046	101.124	209.922	52.11
DQM1003	15	40	322.782	100.784	221.998	55.1
DQM1003	15	41	313.483	101.722	211.761	52.56
DQM1003	15	42	323.425	102.113	221.312	54.93
DQM1003	15	43	325.874	101.216	224.658	55.76
DQM1003	15	44	331.126	100.722	230.404	57.19
DQM1003	15	45	322.195	101.433	220.762	54.8
DQM1003	15	46	330.31	102.381	227.929	56.58
DQM1003	15	47	332.598	100.845	231.753	57.53
DQM1003	15	48	326.379	101.485	224.894	55.82
DQM1003	15	49	335.552	101.041	234.511	58.21
DQM1003	15	50	336.161	102.021	234.14	58.12
DQM1003	15	51	337.149	100.876	236.273	58.65
DQM1003	15	52	337.471	101.371	236.1	58.6
DQM1003	15	53	340.207	100.918	239.289	59.4
DQM1003	15	54	342.437	101.278	241.159	59.86
DQM1003	15	55	338.379	100.732	237.647	58.99
DQM1003	16-left	-1	204.234	101.887	102.347	100
DQM1003	16-left	0	118.844	101.485	17.359	16.96
DQM1003	16-left	1	123	100.196	22.804	22.28
DQM1003	16-left	2	125.312	100.856	24.456	23.9
DQM1003	16-left	3	125.641	101.691	23.95	23.4
DQM1003	16-left	4	130.688	100.814	29.874	29.19
DQM1003	16-left	5	135.125	100.918	34.207	33.42
DQM1003	16-left	6	137.812	101.082	36.73	35.89
DQM1003	16-left	7	136.625	100.969	35.656	34.84
DQM1003	16-left	8	135.734	99.918	35.816	34.99
DQM1003	16-left	9	140.625	99.969	40.656	39.72
DQM1003	16-left	10	144	101.381	42.619	41.64
DQM1003	16-left	11	149.219	101.072	48.147	47.04
DQM1003	16-left	12	152.016	101.773	50.243	49.09
DQM1003	16-left	13	158.391	101.918	56.473	55.18
DQM1003	16-left	14	159.469	102.144	57.325	56.01
DQM1003	16-left	15	156.688	101.691	54.997	53.74
DQM1003	16-left	16	152.812	101.402	51.41	50.23
DQM1003	16-left	17	156.156	101.794	54.362	53.12
DQM1003	16-left	18	165.859	101.557	64.302	62.83
DQM1003	16-left	19	160.797	101.351	59.446	58.08
DQM1003	16-left	20	158.609	100.567	58.042	56.71
DQM1003	16-left	21	160.172	101.629	58.543	57.2
DQM1003	16-left	22	160.5	100.835	59.665	58.3
DQM1003	16-left	23	166.859	100.237	66.622	65.09
DQM1003	16-left	24	164.562	102.258	62.304	60.88
DQM1003	16-left	25	168.328	101.278	67.05	65.51
DQM1003	16-left	26	169.734	101.196	68.538	66.97
DQM1003	16-left	27	171.969	101.897	70.072	68.47
DQM1003	16-left	28	166.547	101.34	65.207	63.71
DQM1003	16-left	29	166.094	102.113	63.981	62.51
DQM1003	16-left	30	170.031	100.639	69.392	67.8
DQM1003	16-left	31	169.672	100.351	69.321	67.73
DQM1003	16-left	32	171.641	101.351	70.29	68.68
DQM1003	16-left	33	172.672	102.144	70.528	68.91
DQM1003	16-left	34	172.266	101.546	70.72	69.1
DQM1003	16-left	35	174.125	101.021	73.104	71.43
DQM1003	16-left	36	175.719	101.691	74.028	72.33
DQM1003	16-left	37	173.672	101.309	72.363	70.7
DQM1003	16-left	38	167.953	101.196	66.757	65.23
DQM1003	16-left	39	172.141	102.227	69.914	68.31
DQM1003	16-left	40	177.984	101.608	76.376	74.62
DQM1003	16-left	41	182.047	101.268	80.779	78.93
DQM1003	16-left	42	180.625	101.887	78.738	76.93
DQM1003	16-left	43	177.031	101.773	75.258	73.53
DQM1003	16-left	44	176.844	101.691	75.153	73.43
DQM1003	16-left	45	173.531	100.948	72.583	70.92
DQM1003	16-left	46	175.672	101.351	74.321	72.62
DQM1003	16-left	47	177.594	102.381	75.213	73.49
DQM1003	16-left	48	180.703	100.928	79.775	77.95
DQM1003	16-left	49	180.891	102.021	78.87	77.06
DQM1003	16-left	50	181.359	100.175	81.184	79.32
DQM1003	16-left	51	181.016	101.113	79.903	78.07
DQM1003	16-left	52	182.312	101.907	80.405	78.56
DQM1003	16-left	53	182.266	101.144	81.122	79.26
DQM1003	16-left	54	187.047	101.464	85.583	83.62
DQM1003	16-left	55	188.109	100.711	87.398	85.39
DQM1003	17	-1	254	101.608	152.392	100
DQM1003	17	0	114.177	102.619	11.558	7.58
DQM1003	17	1	119.081	102.763	16.318	10.71
DQM1003	17	2	117.419	101.072	16.347	10.73
DQM1003	17	3	119.145	101.546	17.599	11.55
DQM1003	17	4	122.371	101.134	21.237	13.94
DQM1003	17	5	128.065	102.247	25.818	16.94
DQM1003	17	6	130.452	102.732	27.72	18.19
DQM1003	17	7	130.645	102.227	28.418	18.65
DQM1003	17	8	131.935	101.474	30.461	19.99
DQM1003	17	9	133.645	102.505	31.14	20.43
DQM1003	17	10	138.613	101.423	37.19	24.4
DQM1003	17	11	137.177	101.969	35.208	23.1
DQM1003	17	12	146.661	102.113	44.548	29.23
DQM1003	17	13	146.306	100.897	45.409	29.8
DQM1003	17	14	143.597	102.742	40.855	26.81
DQM1003	17	15	143.839	102.619	41.22	27.05
DQM1003	17	16	148.452	102.268	46.184	30.31
DQM1003	17	17	149.952	101.371	48.581	31.88
DQM1003	17	18	156.29	102.134	54.156	35.54
DQM1003	17	19	157.968	101.052	56.916	37.35
DQM1003	17	20	158.935	102.082	56.853	37.31
DQM1003	17	21	154.984	101.845	53.139	34.87
DQM1003	17	22	161.161	101.526	59.635	39.13
DQM1003	17	23	157.435	101.392	56.043	36.78
DQM1003	17	24	157.032	102.701	54.331	35.65
DQM1003	17	25	161.565	101.835	59.73	39.19
DQM1003	17	26	160.968	101.031	59.937	39.33
DQM1003	17	27	160.113	101.68	58.433	38.34
DQM1003	17	28	159.194	101.711	57.483	37.72
DQM1003	17	29	157.565	102.227	55.338	36.31
DQM1003	17	30	165.145	101.711	63.434	41.63
DQM1003	17	31	160.5	102.299	58.201	38.19
DQM1003	17	32	160.887	101.66	59.227	38.86
DQM1003	17	33	165.919	102.794	63.125	41.42
DQM1003	17	34	164.645	101.155	63.49	41.66
DQM1003	17	35	165.726	102.134	63.592	41.73
DQM1003	17	36	167.677	101.577	66.1	43.37
DQM1003	17	37	168.581	102.309	66.272	43.49
DQM1003	17	38	168.306	101.897	66.409	43.58
DQM1003	17	39	169.29	101.897	67.393	44.22
DQM1003	17	40	177.21	101.918	75.292	49.41
DQM1003	17	41	172.742	100.99	71.752	47.08
DQM1003	17	42	174.919	101.835	73.084	47.96
DQM1003	17	43	168.516	101.588	66.928	43.92
DQM1003	17	44	170.645	102.144	68.501	44.95
DQM1003	17	45	172.952	101.979	70.973	46.57
DQM1003	17	46	181.145	101.629	79.516	52.18
DQM1003	17	47	184.242	101.918	82.324	54.02
DQM1003	17	48	185.532	102.381	83.151	54.56
DQM1003	17	49	184.565	101.784	82.781	54.32
DQM1003	17	50	185.258	102.371	82.887	54.39
DQM1003	17	51	185.742	101.062	84.68	55.57
DQM1003	17	52	182.161	101.67	80.491	52.82
DQM1003	17	53	190.919	101.742	89.177	58.52
DQM1003	17	54	181.048	100.887	80.161	52.6
DQM1003	17	55	184.903	101.464	83.439	54.75
DQM1003	18	-1	302.485	100.206	202.279	100
DQM1003	18	0	134.845	101.639	33.206	16.42
DQM1003	18	1	134.738	100.66	34.078	16.85
DQM1003	18	2	138.32	101.753	36.567	18.08
DQM1003	18	3	139.592	101.948	37.644	18.61
DQM1003	18	4	141.398	100.227	41.171	20.35
DQM1003	18	5	140.932	101.959	38.973	19.27
DQM1003	18	6	139.184	101.742	37.442	18.51
DQM1003	18	7	142.262	101.629	40.633	20.09
DQM1003	18	8	145.883	100.474	45.409	22.45
DQM1003	18	9	146.806	100.845	45.961	22.72
DQM1003	18	10	149.252	100.68	48.572	24.01
DQM1003	18	11	150.786	101.505	49.281	24.36
DQM1003	18	12	149.573	101.423	48.15	23.8
DQM1003	18	13	155.353	101.186	54.167	26.78
DQM1003	18	14	154.676	100.814	53.862	26.63
DQM1003	18	15	159.735	101.526	58.209	28.78
DQM1003	18	16	158.941	102.052	56.889	28.12
DQM1003	18	17	163.304	100.845	62.459	30.88
DQM1003	18	18	160.902	100.165	60.737	30.03
DQM1003	18	19	158.706	100.948	57.758	28.55
DQM1003	18	20	163.255	100.794	62.461	30.88
DQM1003	18	21	161.147	101.351	59.796	29.56
DQM1003	18	22	165.098	100.794	64.304	31.79
DQM1003	18	23	166.069	101.34	64.729	32
DQM1003	18	24	166.657	101.495	65.162	32.21
DQM1003	18	25	167.186	101.567	65.619	32.44
DQM1003	18	26	169.5	101.165	68.335	33.78
DQM1003	18	27	164.569	101.175	63.394	31.34
DQM1003	18	28	162.539	100.536	62.003	30.65
DQM1003	18	29	162.961	101.691	61.27	30.29
DQM1003	18	30	161.618	101.918	59.7	29.51
DQM1003	18	31	166.922	101.124	65.798	32.53
DQM1003	18	32	165.667	102.34	63.327	31.31
DQM1003	18	33	165.735	100.711	65.024	32.15
DQM1003	18	34	167.578	100.907	66.671	32.96
DQM1003	18	35	167.451	101.165	66.286	32.77
DQM1003	18	36	164.824	101.485	63.339	31.31
DQM1003	18	37	169.5	101.495	68.005	33.62
DQM1003	18	38	171.01	101.68	69.33	34.27
DQM1003	18	39	170.667	101.711	68.956	34.09
DQM1003	18	40	174.441	101.732	72.709	35.94
DQM1003	18	41	168.127	100.918	67.209	33.23
DQM1003	18	42	175.02	102.144	72.876	36.03
DQM1003	18	43	166.137	101.588	64.549	31.91
DQM1003	18	44	172.863	101.619	71.244	35.22
DQM1003	18	45	173.873	101.402	72.471	35.83
DQM1003	18	46	174.676	101.474	73.202	36.19
DQM1003	18	47	177.069	102.474	74.595	36.88
DQM1003	18	48	173.412	101.959	71.453	35.32
DQM1003	18	49	175.794	101.216	74.578	36.87
DQM1003	18	50	173.196	100.784	72.412	35.8
DQM1003	18	51	174.284	101.021	73.263	36.22
DQM1003	19-left	-1	294.912	101.309	193.603	100
DQM1003	19-left	0	136.632	101.113	35.519	18.35
DQM1003	19-left	1	136.808	101.433	35.375	18.27
DQM1003	19-left	2	137.056	101.433	35.623	18.4
DQM1003	19-left	3	139.096	101.66	37.436	19.34
DQM1003	19-left	4	138.072	100.948	37.124	19.18
DQM1003	19-left	5	139.688	101.082	38.606	19.94
DQM1003	19-left	6	140.888	100.876	40.012	20.67
DQM1003	19-left	7	143.864	101.052	42.812	22.11
DQM1003	19-left	8	140.96	100.577	40.383	20.86
DQM1003	19-left	9	143	101.031	41.969	21.68
DQM1003	19-left	10	139.536	100.526	39.01	20.15
DQM1003	19-left	11	148.152	101.289	46.863	24.21
DQM1003	19-left	12	150.576	101.433	49.143	25.38
DQM1003	19-left	13	147.232	101.392	45.84	23.68
DQM1003	19-left	14	149.672	101.01	48.662	25.13
DQM1003	19-left	15	149.984	101.433	48.551	25.08
DQM1003	19-left	16	150.768	101.196	49.572	25.6
DQM1003	19-left	17	149.472	101.979	47.493	24.53
DQM1003	19-left	18	153.376	101.021	52.355	27.04
DQM1003	19-left	19	155.896	101.351	54.545	28.17
DQM1003	19-left	20	155.344	101.856	53.488	27.63
DQM1003	19-left	21	152.272	101.918	50.354	26.01
DQM1003	19-left	22	154.304	100.825	53.479	27.62
DQM1003	19-left	23	151.344	101.33	50.014	25.83
DQM1003	19-left	24	155.928	100.567	55.361	28.6
DQM1003	19-left	25	152.248	101.268	50.98	26.33
DQM1003	19-left	26	151.784	100.948	50.836	26.26
DQM1003	19-left	27	153.2	101.031	52.169	26.95
DQM1003	19-left	28	156.552	102.052	54.5	28.15
DQM1003	19-left	29	156.648	101.381	55.267	28.55
DQM1003	19-left	30	153.256	100.402	52.854	27.3
DQM1003	19-left	31	156.2	101.722	54.478	28.14
DQM1003	19-left	32	157.096	101.134	55.962	28.91
DQM1003	19-left	33	154.992	101.082	53.91	27.85
DQM1003	19-left	34	155.712	101.701	54.011	27.9
DQM1003	19-left	35	159.376	100.691	58.685	30.31
DQM1003	19-left	36	159.768	101.196	58.572	30.25
DQM1003	19-left	37	160.584	101.485	59.099	30.53
DQM1003	19-left	38	159.696	102.412	57.284	29.59
DQM1003	19-left	39	157.92	100.814	57.106	29.5
DQM1003	19-left	40	161.216	100.175	61.041	31.53
DQM1003	19-left	41	159.16	101.289	57.871	29.89
DQM1003	19-left	42	159.32	101.959	57.361	29.63
DQM1003	19-left	43	158.824	101.639	57.185	29.54
DQM1003	19-left	44	156.752	101.144	55.608	28.72
DQM1003	19-left	45	159.144	101.474	57.67	29.79
DQM1003	19-left	46	154.2	100.567	53.633	27.7
DQM1003	19-left	47	156.264	101.649	54.615	28.21
DQM1003	19-left	48	156.744	102.041	54.703	28.26
DQM1003	19-left	49	157.312	101.474	55.838	28.84
DQM1003	19-left	50	154.352	101.598	52.754	27.25
DQM1003	19-left	51	157.712	100.784	56.928	29.4
DQM1003	19-left	52	157.952	101.557	56.395	29.13
DQM1003	19-left	53	160.528	101.01	59.518	30.74
DQM1003	19-left	54	159.4	102.289	57.111	29.5
DQM1003	19-left	55	160.888	100.454	60.434	31.22
DQM1003	19-right	-1	204.981	101.309	103.672	100
DQM1003	19-right	0	114.781	101.113	13.668	13.18
DQM1003	19-right	1	114.905	101.433	13.472	12.99
DQM1003	19-right	2	115.038	101.433	13.605	13.12
DQM1003	19-right	3	118.181	101.66	16.521	15.94
DQM1003	19-right	4	119.8	100.948	18.852	18.18
DQM1003	19-right	5	121.238	101.082	20.156	19.44
DQM1003	19-right	6	121.486	100.876	20.61	19.88
DQM1003	19-right	7	120.876	101.052	19.824	19.12
DQM1003	19-right	8	122.914	100.577	22.337	21.55
DQM1003	19-right	9	124.857	101.031	23.826	22.98
DQM1003	19-right	10	125.552	100.526	25.026	24.14
DQM1003	19-right	11	126.886	101.289	25.597	24.69
DQM1003	19-right	12	128.943	101.433	27.51	26.54
DQM1003	19-right	13	123.705	101.392	22.313	21.52
DQM1003	19-right	14	126.895	101.01	25.885	24.97
DQM1003	19-right	15	127.105	101.433	25.672	24.76
DQM1003	19-right	16	125.829	101.196	24.633	23.76
DQM1003	19-right	17	129.543	101.979	27.564	26.59
DQM1003	19-right	18	128.562	101.021	27.541	26.57
DQM1003	19-right	19	130.448	101.351	29.097	28.07
DQM1003	19-right	20	132.076	101.856	30.22	29.15
DQM1003	19-right	21	127.924	101.918	26.006	25.08
DQM1003	19-right	22	133.914	100.825	33.089	31.92
DQM1003	19-right	23	134.267	101.33	32.937	31.77
DQM1003	19-right	24	133.286	100.567	32.719	31.56
DQM1003	19-right	25	134.2	101.268	32.932	31.77
DQM1003	19-right	26	133.686	100.948	32.738	31.58
DQM1003	19-right	27	138.057	101.031	37.026	35.71
DQM1003	19-right	28	140.181	102.052	38.129	36.78
DQM1003	19-right	29	137.457	101.381	36.076	34.8
DQM1003	19-right	30	138.99	100.402	38.588	37.22
DQM1003	19-right	31	137.476	101.722	35.754	34.49
DQM1003	19-right	32	135.771	101.134	34.637	33.41
DQM1003	19-right	33	138.714	101.082	37.632	36.3
DQM1003	19-right	34	136.952	101.701	35.251	34
DQM1003	19-right	35	139.79	100.691	39.099	37.71
DQM1003	19-right	36	140.305	101.196	39.109	37.72
DQM1003	19-right	37	139.286	101.485	37.801	36.46
DQM1003	19-right	38	137.124	102.412	34.712	33.48
DQM1003	19-right	39	141.886	100.814	41.072	39.62
DQM1003	19-right	40	142.419	100.175	42.244	40.75
DQM1003	19-right	41	141.152	101.289	39.863	38.45
DQM1003	19-right	42	144.971	101.959	43.012	41.49
DQM1003	19-right	43	147.057	101.639	45.418	43.81
DQM1003	19-right	44	147.952	101.144	46.808	45.15
DQM1003	19-right	45	144.276	101.474	42.802	41.29
DQM1003	19-right	46	145.848	100.567	45.281	43.68
DQM1003	19-right	47	148.343	101.649	46.694	45.04
DQM1003	19-right	48	144.152	102.041	42.111	40.62
DQM1003	19-right	49	146.381	101.474	44.907	43.32
DQM1003	19-right	50	147.505	101.598	45.907	44.28
DQM1003	19-right	51	147.629	100.784	46.845	45.19
DQM1003	19-right	52	146.733	101.557	45.176	43.58
DQM1003	19-right	53	144.095	101.01	43.085	41.56
DQM1003	19-right	54	149.971	102.289	47.682	45.99
DQM1003	19-right	55	149.429	100.454	48.975	47.24
