# Supplementary material for: Dynamic compartmentalization of the pro-invasive transcription factor NHR-67 reveals a role for Groucho in regulating a proliferative-invasive cellular switch in C. elegans
Source: eLife. 2023 Dec 1;12:RP84355. doi: 10.7554/eLife.84355 (PMC10691804; doi:10.7554/eLife.84355)
Supplement: Figure 4—source data 1. [file elife-84355-fig4-data1.zip › MedwigKinneyetal2023_Fig4SourceData1.csv]

Strain	Expression	Image	Manders-overlap-coefficient
DQM1017	AMA-1	1A	0
DQM1017	AMA-1	1C	0.009
DQM1017	AMA-1	2C	0
DQM1017	AMA-1	3A	0.096
DQM1017	AMA-1	3B	0.165
DQM1017	AMA-1	4A	0.143
DQM1017	AMA-1	4B	0.016
DQM1017	AMA-1	4C	0.068
DQM1017	AMA-1	5A	0.08
DQM1017	AMA-1	5B	0
DQM1017	AMA-1	5C	0.192
DQM1017	AMA-1	6B	0
DQM1017	AMA-1	7A	0.107
DQM1017	AMA-1	8A	0.093
DQM1017	AMA-1	9A	0.032
DQM1017	AMA-1	10A	0
DQM1017	AMA-1	10B	0
DQM1017	AMA-1	11A	0.024
DQM1017	AMA-1	11B	0.039
DQM1017	AMA-1	11C	0
DQM1017	AMA-1	12B	0.152
DQM1017	AMA-1	12C	0
DQM1017	AMA-1	13B	0
DQM1017	AMA-1	14B	0.032
DQM1017	AMA-1	14C	0.194
DQM1017	AMA-1	15A	0.176
DQM1017	AMA-1	16A	0.014
DQM1017	AMA-1	16B	0.033
DQM1017	AMA-1	17A	0.1
DQM1017	AMA-1	18A	0.167
DQM1017	AMA-1	18C	0.112
DQM1017	AMA-1	19A	0.216
DQM1017	AMA-1	19B	0.017
DQM1017	AMA-1	19C	0.028
DQM1017	AMA-1	20A	0.069
DQM1017	AMA-1	20B	0.031
DQM1017	AMA-1	20C	0.127
DQM1017	AMA-1	21A	0.204
DQM1017	AMA-1	21B	0.023
DQM1017	AMA-1	21C	0
DQM1017	AMA-1	22A	0
DQM1017	AMA-1	22B	0
DQM1017	AMA-1	22C	0
DQM1017	AMA-1	23A	0.07
DQM1017	AMA-1	23B	0.113
DQM1017	AMA-1	23C	0.095
DQM1017	AMA-1	24B	0
DQM1017	AMA-1	24C	0.03
DQM1017	AMA-1	25A	0.148
DQM1017	AMA-1	25B	0.133
DQM1017	AMA-1	25C	0.16
DQM1017	AMA-1	26A	0
DQM1017	AMA-1	26B	0.304
DQM1017	AMA-1	27A	0
DQM1017	AMA-1	27B	0.233
DQM1017	AMA-1	27C	0.038
DQM1017	AMA-1	28A	0
DQM1017	AMA-1	28C	0
DQM1017	AMA-1	29A	0
DQM1017	AMA-1	29B	0
DQM1017	AMA-1	29C	0.075
DQM1017	AMA-1	30A	0
DQM1017	AMA-1	30B	0.267
DQM1017	AMA-1	30C	0
DQM1017	AMA-1	31B	0.018
DQM1017	AMA-1	32A	0
DQM1017	AMA-1	32B	0
DQM1017	AMA-1	33A	0.035
DQM1017	AMA-1	34A	0.117
DQM1017	AMA-1	34B	0.171
DQM1017	AMA-1	34C	0.054
DQM1017	AMA-1	35A	0.029
DQM1017	AMA-1	36B	0.028
DQM1017	AMA-1	37A	0
negative_control	NHR-67_rotated_90deg	1A	0.153
negative_control	NHR-67_rotated_90deg	2A	0.022
negative_control	NHR-67_rotated_90deg	2B	0.192
negative_control	NHR-67_rotated_90deg	2C	0.121
negative_control	NHR-67_rotated_90deg	3A	0.238
negative_control	NHR-67_rotated_90deg	3B	0.025
negative_control	NHR-67_rotated_90deg	3C	0.058
negative_control	NHR-67_rotated_90deg	4A	0.085
negative_control	NHR-67_rotated_90deg	4C	0.118
negative_control	NHR-67_rotated_90deg	5A	0.161
negative_control	NHR-67_rotated_90deg	6B	0.174
negative_control	NHR-67_rotated_90deg	6E	0.2
negative_control	NHR-67_rotated_90deg	7A	0
negative_control	NHR-67_rotated_90deg	7B	0.198
negative_control	NHR-67_rotated_90deg	9B	0
negative_control	NHR-67_rotated_90deg	10A	0.156
negative_control	NHR-67_rotated_90deg	11A	0.082
negative_control	NHR-67_rotated_90deg	11B	0.155
negative_control	NHR-67_rotated_90deg	11C	0.189
negative_control	NHR-67_rotated_90deg	12A	0.264
negative_control	NHR-67_rotated_90deg	12B	0.145
negative_control	NHR-67_rotated_90deg	12C	0.075
negative_control	NHR-67_rotated_90deg	13B	0
negative_control	NHR-67_rotated_90deg	13C	0.052
negative_control	NHR-67_rotated_90deg	14A	0.161
negative_control	NHR-67_rotated_90deg	14B	0.211
negative_control	NHR-67_rotated_90deg	14C	0.194
negative_control	NHR-67_rotated_90deg	15A	0.074
negative_control	NHR-67_rotated_90deg	15B	0.108
negative_control	NHR-67_rotated_90deg	16A	0
negative_control	NHR-67_rotated_90deg	16B	0.247
negative_control	NHR-67_rotated_90deg	16C	0.059
negative_control	NHR-67_rotated_90deg	16D	0
negative_control	NHR-67_rotated_90deg	17A	0
negative_control	NHR-67_rotated_90deg	18A	0.054
negative_control	NHR-67_rotated_90deg	21A	0.078
negative_control	NHR-67_rotated_90deg	21C	0.145
negative_control	NHR-67_rotated_90deg	21D	0.048
negative_control	NHR-67_rotated_90deg	21E	0.035
negative_control	NHR-67_rotated_90deg	22A	0.146
negative_control	NHR-67_rotated_90deg	23B	0.141
negative_control	NHR-67_rotated_90deg	23C	0.057
negative_control	NHR-67_rotated_90deg	23D	0
negative_control	NHR-67_rotated_90deg	23E	0.165
negative_control	NHR-67_rotated_90deg	26E	0.033
negative_control	NHR-67_rotated_90deg	27A	0.069
negative_control	NHR-67_rotated_90deg	28B	0.032
negative_control	NHR-67_rotated_90deg	29B	0.183
negative_control	NHR-67_rotated_90deg	30A	0.08
negative_control	NHR-67_rotated_90deg	30B	0.182
negative_control	NHR-67_rotated_90deg	32B	0.031
negative_control	NHR-67_rotated_90deg	35A	0.123
negative_control	NHR-67_rotated_90deg	35B	0.065
negative_control	NHR-67_rotated_90deg	35D	0.173
negative_control	NHR-67_rotated_90deg	37C	0.169
DQM1011	HPL-1	1A	0
DQM1011	HPL-1	1B	0.057
DQM1011	HPL-1	1C	0
DQM1011	HPL-1	2A	0.146
DQM1011	HPL-1	2B	0.203
DQM1011	HPL-1	2C	0
DQM1011	HPL-1	3A	0
DQM1011	HPL-1	3B	0.183
DQM1011	HPL-1	3C	0.031
DQM1011	HPL-1	4A	0.261
DQM1011	HPL-1	4B	0
DQM1011	HPL-1	4C	0
DQM1011	HPL-1	5A	0
DQM1011	HPL-1	5B	0.038
DQM1011	HPL-1	5C	0.084
DQM1011	HPL-1	6B	0
DQM1011	HPL-1	6C	0.055
DQM1011	HPL-1	7A	0.05
DQM1011	HPL-1	7B	0
DQM1011	HPL-1	7C	0.102
DQM1011	HPL-1	8A	0.24
DQM1011	HPL-1	9A	0.072
DQM1011	HPL-1	9B	0.089
DQM1011	HPL-1	9C	0
DQM1011	HPL-1	10A	0.029
DQM1011	HPL-1	10C	0.072
DQM1011	HPL-1	11A	0.101
DQM1011	HPL-1	11C	0
DQM1011	HPL-1	12C	0
DQM1011	HPL-1	13A	0.158
DQM1011	HPL-1	13B	0.203
DQM1011	HPL-1	13C	0.147
DQM1011	HPL-1	14A	0.206
DQM1011	HPL-1	14B	0.238
DQM1011	HPL-1	14C	0.06
DQM1011	HPL-1	15A	0.114
DQM1011	HPL-1	15B	0.046
DQM1011	HPL-1	16B	0.047
DQM1011	HPL-1	16C	0.105
DQM1011	HPL-1	17A	0
DQM1011	HPL-1	17B	0.174
DQM1011	HPL-1	18A	0.067
DQM1011	HPL-1	18B	0
DQM1011	HPL-1	18C	0.14
DQM1011	HPL-1	19B	0
DQM1011	HPL-1	19C	0
DQM1011	HPL-1	20A	0.086
DQM1011	HPL-1	20B	0.023
DQM1011	HPL-1	21A	0.036
DQM1011	HPL-1	22A	0.138
DQM1011	HPL-1	23A	0.053
DQM1011	HPL-1	23B	0.072
DQM1011	HPL-1	23C	0.065
DQM1011	HPL-1	24A	0
DQM1011	HPL-1	24B	0
DQM1011	HPL-1	24C	0.265
DQM1011	HPL-1	25A	0.024
DQM1011	HPL-1	25B	0.213
DQM1011	HPL-1	25C	0.074
DQM1011	HPL-1	26A	0
DQM1011	HPL-1	26B	0
DQM1011	HPL-1	27A	0.036
DQM1011	HPL-1	27B	0.081
DQM1011	HPL-1	28A	0.025
DQM1011	HPL-1	28B	0.075
DQM1011	HPL-1	28C	0.017
DQM1011	HPL-1	29A	0.092
DQM1011	HPL-1	29B	0
DQM1011	HPL-1	30A	0
DQM1011	HPL-1	30B	0.083
DQM1011	HPL-1	31A	0.309
DQM1011	HPL-1	31B	0.04
DQM1011	HPL-1	31C	0.077
DQM1011	HPL-1	32A	0.034
DQM1011	HPL-1	32B	0
DQM1011	HPL-1	32C	0.06
DQM1011	HPL-1	33A	0.047
DQM1011	HPL-1	33B	0.244
DQM1011	HPL-1	33C	0.048
DQM1011	HPL-1	34A	0
DQM1011	HPL-1	34B	0
DQM1011	HPL-1	34C	0.051
DQM1011	HPL-1	35A	0.325
DQM1011	HPL-1	35B	0
DQM1011	HPL-1	35C	0.29
DQM1010	HPL-2	1A	0.151
DQM1010	HPL-2	1C	0.224
DQM1010	HPL-2	2A	0.084
DQM1010	HPL-2	2B	0
DQM1010	HPL-2	3C	0.032
DQM1010	HPL-2	4A	0.066
DQM1010	HPL-2	4B	0
DQM1010	HPL-2	4C	0.078
DQM1010	HPL-2	5A	0.195
DQM1010	HPL-2	5B	0.099
DQM1010	HPL-2	5C	0.059
DQM1010	HPL-2	6B	0
DQM1010	HPL-2	7A	0.317
DQM1010	HPL-2	7B	0.019
DQM1010	HPL-2	7C	0
DQM1010	HPL-2	8A	0.185
DQM1010	HPL-2	8B	0
DQM1010	HPL-2	9A	0.3
DQM1010	HPL-2	9B	0.02
DQM1010	HPL-2	9C	0.066
DQM1010	HPL-2	10A	0.089
DQM1010	HPL-2	10B	0.034
DQM1010	HPL-2	11A	0
DQM1010	HPL-2	11B	0
DQM1010	HPL-2	12A	0.044
DQM1010	HPL-2	12B	0.046
DQM1010	HPL-2	12C	0
DQM1010	HPL-2	13B	0.046
DQM1010	HPL-2	14A	0.054
DQM1010	HPL-2	14B	0
DQM1010	HPL-2	14C	0.216
DQM1010	HPL-2	15A	0.18
DQM1010	HPL-2	15B	0
DQM1010	HPL-2	16B	0
DQM1010	HPL-2	17A	0.039
DQM1010	HPL-2	17B	0.092
DQM1010	HPL-2	17D	0
DQM1010	HPL-2	18A	0.047
DQM1010	HPL-2	18B	0.012
DQM1010	HPL-2	18C	0
DQM1010	HPL-2	19A	0.057
DQM1010	HPL-2	19B	0.313
DQM1010	HPL-2	19C	0
DQM1010	HPL-2	20A	0.162
DQM1010	HPL-2	20B	0.291
DQM1010	HPL-2	21A	0.011
DQM1010	HPL-2	21B	0.19
DQM1010	HPL-2	21C	0
DQM1010	HPL-2	22A	0
DQM1010	HPL-2	22B	0
DQM1010	HPL-2	22C	0.252
DQM1010	HPL-2	22D	0.011
DQM1010	HPL-2	22E	0
DQM1010	HPL-2	23A	0.039
DQM1010	HPL-2	23B	0
DQM1010	HPL-2	24B	0.02
DQM1010	HPL-2	24C	0.23
DQM1010	HPL-2	25A	0.042
DQM1010	HPL-2	25B	0.31
DQM1010	HPL-2	25C	0
DQM1010	HPL-2	26A	0.138
DQM1010	HPL-2	26B	0.117
DQM1010	HPL-2	26C	0.134
DQM1010	HPL-2	26D	0
DQM1010	HPL-2	27A	0
DQM1010	HPL-2	27B	0.212
DQM1010	HPL-2	27C	0
DQM1010	HPL-2	28A	0.031
DQM1010	HPL-2	28B	0.286
DQM1010	HPL-2	28C	0
DQM1010	HPL-2	29A	0.01
DQM1010	HPL-2	29B	0
DQM1010	HPL-2	29C	0
DQM1010	HPL-2	30A	0.088
DQM1010	HPL-2	30B	0.042
DQM1010	HPL-2	30C	0
DQM1010	HPL-2	31A	0.045
DQM1010	HPL-2	31B	0
DQM1010	HPL-2	31C	0
DQM1010	HPL-2	31D	0.11
DQM1010	HPL-2	32A	0.277
DQM1010	HPL-2	33A	0.265
DQM1010	HPL-2	33B	0.258
DQM1010	HPL-2	34A	0.216
DQM1010	HPL-2	34B	0.199
DQM1010	HPL-2	35C	0.022
DQM1012	LSY-22	1B	0.666
DQM1012	LSY-22	2A	0.785
DQM1012	LSY-22	2B	0.829
DQM1012	LSY-22	2C	0.735
DQM1012	LSY-22	3A	0.816
DQM1012	LSY-22	3B	0.69
DQM1012	LSY-22	3C	0.584
DQM1012	LSY-22	4A	0.526
DQM1012	LSY-22	4B	0.886
DQM1012	LSY-22	5A	0.631
DQM1012	LSY-22	5B	0.794
DQM1012	LSY-22	5C	0.717
DQM1012	LSY-22	6A	0.665
DQM1012	LSY-22	6B	0.831
DQM1012	LSY-22	8B	0.794
DQM1012	LSY-22	9A	0.714
DQM1012	LSY-22	10A	0.701
DQM1012	LSY-22	11A	0.628
DQM1012	LSY-22	11B	0.863
DQM1012	LSY-22	11C	0.798
DQM1012	LSY-22	12B	0.789
DQM1012	LSY-22	12C	0.867
DQM1012	LSY-22	13A	0.909
DQM1012	LSY-22	13B	0.657
DQM1012	LSY-22	14A	0.686
DQM1012	LSY-22	14B	0.802
DQM1012	LSY-22	15A	0.624
DQM1012	LSY-22	15B	0.526
DQM1012	LSY-22	15C	0.756
DQM1012	LSY-22	16A	0.665
DQM1012	LSY-22	16B	0.751
DQM1012	LSY-22	16C	0.705
DQM1012	LSY-22	17B	0.694
DQM1012	LSY-22	17C	0.582
DQM1012	LSY-22	18A	0.652
DQM1012	LSY-22	18B	0.659
DQM1012	LSY-22	18C	0.672
DQM1012	LSY-22	19A	0.73
DQM1012	LSY-22	19B	0.718
DQM1012	LSY-22	19C	0.842
DQM1012	LSY-22	20A	0.799
DQM1012	LSY-22	20B	0.857
DQM1012	LSY-22	21B	0.802
DQM1012	LSY-22	22A	0.785
DQM1012	LSY-22	22B	0.687
DQM1012	LSY-22	23B	0.767
DQM1012	LSY-22	23C	0.49
DQM1012	LSY-22	24B	0.702
DQM1012	LSY-22	24D	0.697
DQM1012	LSY-22	25A	0.875
DQM1012	LSY-22	25B	0.866
DQM1012	LSY-22	26A	0.935
DQM1012	LSY-22	26B	0.886
DQM1012	LSY-22	26C	0.805
DQM1012	LSY-22	27A	0.579
DQM1012	LSY-22	27B	0.869
DQM1012	LSY-22	28A	0.621
DQM1012	LSY-22	28B	0.947
DQM1012	LSY-22	28C	0.876
DQM1012	LSY-22	29A	0.673
DQM1012	LSY-22	29B	0.826
DQM1012	LSY-22	29C	0.77
DQM1012	LSY-22	30A	0.588
DQM1012	LSY-22	30D	0.735
DQM1012	LSY-22	31B	0.862
DQM1012	LSY-22	31C	0.979
DQM1012	LSY-22	32A	0.657
DQM1012	LSY-22	32B	0.901
DQM1012	LSY-22	33A	0.836
DQM1012	LSY-22	33B	0.774
DQM1012	LSY-22	34A	0.863
DQM1012	LSY-22	34B	0.852
DQM1012	LSY-22	34C	0.726
DQM1012	LSY-22	35A	0.425
DQM1012	LSY-22	35B	0.554
DQM1012	LSY-22	35C	0.507
positive_control	NHR-67	1A	0.746
positive_control	NHR-67	2A	0.702
positive_control	NHR-67	2B	0.574
positive_control	NHR-67	2C	0.604
positive_control	NHR-67	3A	0.589
positive_control	NHR-67	3B	0.639
positive_control	NHR-67	3C	0.613
positive_control	NHR-67	4A	0.613
positive_control	NHR-67	4C	0.477
positive_control	NHR-67	5A	0.617
positive_control	NHR-67	6B	0.496
positive_control	NHR-67	6E	0.421
positive_control	NHR-67	7A	0.456
positive_control	NHR-67	7B	0.378
positive_control	NHR-67	9B	0.595
positive_control	NHR-67	10A	0.666
positive_control	NHR-67	11A	0.482
positive_control	NHR-67	11B	0.788
positive_control	NHR-67	11C	0.892
positive_control	NHR-67	12A	0.609
positive_control	NHR-67	12B	0.871
positive_control	NHR-67	12C	0.648
positive_control	NHR-67	13B	0.599
positive_control	NHR-67	13C	0.555
positive_control	NHR-67	14A	0.577
positive_control	NHR-67	14B	0.741
positive_control	NHR-67	14C	0.525
positive_control	NHR-67	15A	0.723
positive_control	NHR-67	15B	0.864
positive_control	NHR-67	16A	0.632
positive_control	NHR-67	16B	0.886
positive_control	NHR-67	16C	0.708
positive_control	NHR-67	16D	0.649
positive_control	NHR-67	17A	0.843
positive_control	NHR-67	18A	0.554
positive_control	NHR-67	21A	0.57
positive_control	NHR-67	21C	0.771
positive_control	NHR-67	21D	0.556
positive_control	NHR-67	21E	0.643
positive_control	NHR-67	22A	0.497
positive_control	NHR-67	23B	0.456
positive_control	NHR-67	23C	0.479
positive_control	NHR-67	23D	0.453
positive_control	NHR-67	23E	0.462
positive_control	NHR-67	26E	0.629
positive_control	NHR-67	27A	0.555
positive_control	NHR-67	28B	0.674
positive_control	NHR-67	29B	0.912
positive_control	NHR-67	30A	0.675
positive_control	NHR-67	30B	0.732
positive_control	NHR-67	32B	0.917
positive_control	NHR-67	35A	0.928
positive_control	NHR-67	35B	0.702
positive_control	NHR-67	35D	0.977
positive_control	NHR-67	37C	0.896
DQM1013	POP-1	1A	0.602
DQM1013	POP-1	1C	0.5
DQM1013	POP-1	2A	0.324
DQM1013	POP-1	2B	0.842
DQM1013	POP-1	3A	0.715
DQM1013	POP-1	5A	0.487
DQM1013	POP-1	6A	0.474
DQM1013	POP-1	7A	0.497
DQM1013	POP-1	7E	0.457
DQM1013	POP-1	8A	0.656
DQM1013	POP-1	9D	0.411
DQM1013	POP-1	11A	0.433
DQM1013	POP-1	11B	0.562
DQM1013	POP-1	11C	0.441
DQM1013	POP-1	12A	0.37
DQM1013	POP-1	13A	0.85
DQM1013	POP-1	13B	0.476
DQM1013	POP-1	14C	0.457
DQM1013	POP-1	16A	0.408
DQM1013	POP-1	17A	0.893
DQM1013	POP-1	17B	0.493
DQM1013	POP-1	18A	0.457
DQM1013	POP-1	19A	0.389
DQM1013	POP-1	19B	0.609
DQM1013	POP-1	20B	0.451
DQM1013	POP-1	22A	0.676
DQM1013	POP-1	23A	0.617
DQM1013	POP-1	24A	0.587
DQM1013	POP-1	24B	0.425
DQM1013	POP-1	25A	0.36
DQM1013	POP-1	25C	0.47
DQM1013	POP-1	26A	0.52
DQM1013	POP-1	26C	0.552
DQM1013	POP-1	27A	0.54
DQM1013	POP-1	27B	0.393
DQM1013	POP-1	27C	0.409
DQM1013	POP-1	28A	0.677
DQM1013	POP-1	29A	0.554
DQM1013	POP-1	30A	0.78
DQM1013	POP-1	31A	0.751
DQM1013	POP-1	31C	0.367
DQM1013	POP-1	32A	0.618
DQM1013	POP-1	32B	0.411
DQM1013	POP-1	33C	0.534
DQM1013	POP-1	34A	0.616
DQM1013	POP-1	34B	0.573
DQM1013	POP-1	35A	0.747
DQM1013	POP-1	35B	0.537
DQM1013	POP-1	35C	0.447
DQM1013	POP-1	36A	0.924
DQM1009	UNC-37	1D	0.665
DQM1009	UNC-37	2B	0.716
DQM1009	UNC-37	3A	0.474
DQM1009	UNC-37	3B	0.818
DQM1009	UNC-37	3C	0.683
DQM1009	UNC-37	4A	0.57
DQM1009	UNC-37	4B	0.742
DQM1009	UNC-37	4C	0.791
DQM1009	UNC-37	5A	0.756
DQM1009	UNC-37	6D	0.946
DQM1009	UNC-37	6E	0.61
DQM1009	UNC-37	7A	0.771
DQM1009	UNC-37	7B	0.702
DQM1009	UNC-37	8A	0.615
DQM1009	UNC-37	9A	0.524
DQM1009	UNC-37	10A	0.475
DQM1009	UNC-37	10B	0.619
DQM1009	UNC-37	11A	0.582
DQM1009	UNC-37	11B	0.697
DQM1009	UNC-37	11C	0.854
DQM1009	UNC-37	12A	0.459
DQM1009	UNC-37	13A	0.85
DQM1009	UNC-37	13B	0.764
DQM1009	UNC-37	13C	0.752
DQM1009	UNC-37	14C	0.789
DQM1009	UNC-37	15A	0.728
DQM1009	UNC-37	15B	0.905
DQM1009	UNC-37	15C	0.765
DQM1009	UNC-37	16A	0.599
DQM1009	UNC-37	17A	0.899
DQM1009	UNC-37	17B	0.547
DQM1009	UNC-37	17C	0.524
DQM1009	UNC-37	18A	0.917
DQM1009	UNC-37	19A	0.44
DQM1009	UNC-37	19C	0.541
DQM1009	UNC-37	21B	0.59
DQM1009	UNC-37	23A	0.529
DQM1009	UNC-37	23B	0.489
DQM1009	UNC-37	24A	0.534
DQM1009	UNC-37	24B	0.75
DQM1009	UNC-37	25A	0.865
DQM1009	UNC-37	26A	0.67
DQM1009	UNC-37	27A	0.665
DQM1009	UNC-37	28D	0.858
DQM1009	UNC-37	28E	0.832
DQM1009	UNC-37	29A	0.707
DQM1009	UNC-37	30A	0.899
DQM1009	UNC-37	30B	0.701
DQM1009	UNC-37	30C	0.756
DQM1009	UNC-37	32A	0.524
DQM1009	UNC-37	33A	0.653
DQM1009	UNC-37	33C	0.58
