# Supplementary material for: Dynamic compartmentalization of the pro-invasive transcription factor NHR-67 reveals a role for Groucho in regulating a proliferative-invasive cellular switch in C. elegans
Source: eLife. 2023 Dec 1;12:RP84355. doi: 10.7554/eLife.84355 (PMC10691804; doi:10.7554/eLife.84355)
Supplement: Figure 4—source data 2. [file elife-84355-fig4-data2.zip › MedwigKinneyetal2023_Fig4SourceData2.csv]

Strain	AID-tagged-protein	Expression	Image	Cell	MGV	MGV_BS
DQM1006	LSY-22	CDH-3	9	AC	12521.92	10343.554
DQM1006	LSY-22	CDH-3	9	VU	13660.207	11481.841
DQM1006	LSY-22	CDH-3	9	VU	13318.87	11140.504
DQM1006	LSY-22	CDH-3	9	VU	13923.097	11744.731
DQM1006	LSY-22	CDH-3	9	BG	2178.366	NA
DQM1006	LSY-22	CDH-3	10	AC	13182.208	11022.293
DQM1006	LSY-22	CDH-3	10	VU	11846.601	9686.686
DQM1006	LSY-22	CDH-3	10	VU	11963.157	9803.242
DQM1006	LSY-22	CDH-3	10	VU	12854.725	10694.81
DQM1006	LSY-22	CDH-3	10	BG	2159.915	NA
DQM1006	LSY-22	CDH-3	15	AC	12065.521	9871.377
DQM1006	LSY-22	CDH-3	15	VU	12203.892	10009.748
DQM1006	LSY-22	CDH-3	15	VU	12853.376	10659.232
DQM1006	LSY-22	CDH-3	15	VU	12139.069	9944.925
DQM1006	LSY-22	CDH-3	15	BG	2194.144	NA
DQM1006	LSY-22	CDH-3	16	AC	10419.559	8057.293
DQM1006	LSY-22	CDH-3	16	VU	12241.139	9878.873
DQM1006	LSY-22	CDH-3	16	VU	12225.473	9863.207
DQM1006	LSY-22	CDH-3	16	VU	11194.914	8832.648
DQM1006	LSY-22	CDH-3	16	BG	2362.266	NA
DQM1006	LSY-22	CDH-3	19	AC	15009.517	12866.03
DQM1006	LSY-22	CDH-3	19	VU	15864.78	13721.293
DQM1006	LSY-22	CDH-3	19	VU	15822.188	13678.701
DQM1006	LSY-22	CDH-3	19	VU	17374.93	15231.443
DQM1006	LSY-22	CDH-3	19	BG	2143.487	NA
DQM1006	LSY-22	CDH-3	20	AC	13162.01	11012.982
DQM1006	LSY-22	CDH-3	20	VU	12960.739	10811.711
DQM1006	LSY-22	CDH-3	20	VU	13203.012	11053.984
DQM1006	LSY-22	CDH-3	20	VU	12415.251	10266.223
DQM1006	LSY-22	CDH-3	20	BG	2149.028	NA
DQM1006	LSY-22	CDH-3	22	AC	13290.743	11028.904
DQM1006	LSY-22	CDH-3	22	VU	11041.972	8780.133
DQM1006	LSY-22	CDH-3	22	VU	13009.766	10747.927
DQM1006	LSY-22	CDH-3	22	VU	13760.137	11498.298
DQM1006	LSY-22	CDH-3	22	BG	2261.839	NA
DQM1006	LSY-22	CDH-3	23	AC	14611.395	12464.622
DQM1006	LSY-22	CDH-3	23	VU	15319.969	13173.196
DQM1006	LSY-22	CDH-3	23	VU	15436.767	13289.994
DQM1006	LSY-22	CDH-3	23	VU	13972.548	11825.775
DQM1006	LSY-22	CDH-3	23	BG	2146.773	NA
DQM1006	LSY-22	CDH-3	25	AC	13218.456	11035.971
DQM1006	LSY-22	CDH-3	25	VU	15803.337	13620.852
DQM1006	LSY-22	CDH-3	25	VU	14858.72	12676.235
DQM1006	LSY-22	CDH-3	25	VU	13715.435	11532.95
DQM1006	LSY-22	CDH-3	25	BG	2182.485	NA
DQM1006	LSY-22	CDH-3	26	AC	12375.174	10229.935
DQM1006	LSY-22	CDH-3	26	VU	12852.514	10707.275
DQM1006	LSY-22	CDH-3	26	VU	12957.6	10812.361
DQM1006	LSY-22	CDH-3	26	VU	11333.872	9188.633
DQM1006	LSY-22	CDH-3	26	BG	2145.239	NA
DQM1006	LSY-22	CDH-3	27	AC	13780.988	11549.013
DQM1006	LSY-22	CDH-3	27	VU	15151.381	12919.406
DQM1006	LSY-22	CDH-3	27	VU	15761.601	13529.626
DQM1006	LSY-22	CDH-3	27	VU	15308.866	13076.891
DQM1006	LSY-22	CDH-3	27	BG	2231.975	NA
DQM1006	LSY-22	CDH-3	30	AC	13747.45	11589.392
DQM1006	LSY-22	CDH-3	30	VU	13237.341	11079.283
DQM1006	LSY-22	CDH-3	30	VU	13915.241	11757.183
DQM1006	LSY-22	CDH-3	30	VU	13080.068	10922.01
DQM1006	LSY-22	CDH-3	30	BG	2158.058	NA
DQM1006	LSY-22	CDH-3	38	AC	13294.637	11089.561
DQM1006	LSY-22	CDH-3	38	VU	14780.79	12575.714
DQM1006	LSY-22	CDH-3	38	VU	14117.617	11912.541
DQM1006	LSY-22	CDH-3	38	VU	13673.508	11468.432
DQM1006	LSY-22	CDH-3	38	BG	2205.076	NA
DQM1006	LSY-22	CDH-3	42	AC	16470.103	14091.273
DQM1006	LSY-22	CDH-3	42	VU	15610.242	13231.412
DQM1006	LSY-22	CDH-3	42	VU	14743.188	12364.358
DQM1006	LSY-22	CDH-3	42	VU	14463.211	12084.381
DQM1006	LSY-22	CDH-3	42	BG	2378.83	NA
DQM1006	LSY-22	CDH-3	43	AC	15160.36	12945.915
DQM1006	LSY-22	CDH-3	43	VU	15045.048	12830.603
DQM1006	LSY-22	CDH-3	43	VU	15371.713	13157.268
DQM1006	LSY-22	CDH-3	43	VU	15265.432	13050.987
DQM1006	LSY-22	CDH-3	43	BG	2214.445	NA
DQM1006	LSY-22	CDH-3	51	AC	15169.167	13023.142
DQM1006	LSY-22	CDH-3	51	VU	14322.164	12176.139
DQM1006	LSY-22	CDH-3	51	VU	16799.136	14653.111
DQM1006	LSY-22	CDH-3	51	VU	16367.883	14221.858
DQM1006	LSY-22	CDH-3	51	BG	2146.025	NA
DQM1006	LSY-22	CDH-3	52	AC	13809.684	11646.116
DQM1006	LSY-22	CDH-3	52	VU	15308.657	13145.089
DQM1006	LSY-22	CDH-3	52	VU	17241.893	15078.325
DQM1006	LSY-22	CDH-3	52	VU	15609.356	13445.788
DQM1006	LSY-22	CDH-3	52	BG	2163.568	NA
DQM1006	LSY-22	CDH-3	54	AC	14898.941	12744.041
DQM1006	LSY-22	CDH-3	54	VU	15532.353	13377.453
DQM1006	LSY-22	CDH-3	54	VU	14004.134	11849.234
DQM1006	LSY-22	CDH-3	54	VU	18904.414	16749.514
DQM1006	LSY-22	CDH-3	54	BG	2154.9	NA
DQM1006	LSY-22	CDH-3	56	AC	11927.167	9721.325
DQM1006	LSY-22	CDH-3	56	VU	10969.227	8763.385
DQM1006	LSY-22	CDH-3	56	VU	13237.323	11031.481
DQM1006	LSY-22	CDH-3	56	VU	12594.856	10389.014
DQM1006	LSY-22	CDH-3	56	BG	2205.842	NA
DQM1006	LSY-22	CDH-3	77	AC	13251.785	11063.289
DQM1006	LSY-22	CDH-3	77	VU	14742.356	12553.86
DQM1006	LSY-22	CDH-3	77	VU	13791.977	11603.481
DQM1006	LSY-22	CDH-3	77	VU	15587.294	13398.798
DQM1006	LSY-22	CDH-3	77	BG	2188.496	NA
DQM1006	LSY-22	CDH-3	78	AC	13282.738	11130.491
DQM1006	LSY-22	CDH-3	78	VU	13616.882	11464.635
DQM1006	LSY-22	CDH-3	78	VU	14377.861	12225.614
DQM1006	LSY-22	CDH-3	78	VU	14160.147	12007.9
DQM1006	LSY-22	CDH-3	78	BG	2152.247	NA
DQM1006	LSY-22	CDH-3	83	AC	12992.238	10868.477
DQM1006	LSY-22	CDH-3	83	VU	13200.279	11076.518
DQM1006	LSY-22	CDH-3	83	VU	13186.042	11062.281
DQM1006	LSY-22	CDH-3	83	VU	12113.185	9989.424
DQM1006	LSY-22	CDH-3	83	BG	2123.761	NA
DQM1006	LSY-22	CDH-3	86	AC	14060.895	11830.377
DQM1006	LSY-22	CDH-3	86	VU	12532.733	10302.215
DQM1006	LSY-22	CDH-3	86	VU	14543.745	12313.227
DQM1006	LSY-22	CDH-3	86	VU	14558.471	12327.953
DQM1006	LSY-22	CDH-3	86	BG	2230.518	NA
DQM1006	LSY-22	CDH-3	88	AC	13181.625	11009.708
DQM1006	LSY-22	CDH-3	88	VU	14788.432	12616.515
DQM1006	LSY-22	CDH-3	88	VU	12336.679	10164.762
DQM1006	LSY-22	CDH-3	88	VU	11642.491	9470.574
DQM1006	LSY-22	CDH-3	88	BG	2171.917	NA
DQM1006	LSY-22	CDH-3	89	AC	12672.405	10499.22
DQM1006	LSY-22	CDH-3	89	VU	14651.637	12478.452
DQM1006	LSY-22	CDH-3	89	VU	14525.177	12351.992
DQM1006	LSY-22	CDH-3	89	VU	14468.941	12295.756
DQM1006	LSY-22	CDH-3	89	BG	2173.185	NA
DQM1006	LSY-22	CDH-3	90	AC	13354.002	11126.815
DQM1006	LSY-22	CDH-3	90	VU	15988.435	13761.248
DQM1006	LSY-22	CDH-3	90	VU	12889.89	10662.703
DQM1006	LSY-22	CDH-3	90	VU	13339.634	11112.447
DQM1006	LSY-22	CDH-3	90	BG	2227.187	NA
DQM1006	LSY-22	CDH-3	91	AC	13607.411	11321.313
DQM1006	LSY-22	CDH-3	91	VU	13115.276	10829.178
DQM1006	LSY-22	CDH-3	91	VU	13125.217	10839.119
DQM1006	LSY-22	CDH-3	91	VU	13761.339	11475.241
DQM1006	LSY-22	CDH-3	91	BG	2286.098	NA
DQM1006	LSY-22	CDH-3	92	AC	10883.568	8732.324
DQM1006	LSY-22	CDH-3	92	VU	12417.589	10266.345
DQM1006	LSY-22	CDH-3	92	VU	12121.062	9969.818
DQM1006	LSY-22	CDH-3	92	VU	12340.986	10189.742
DQM1006	LSY-22	CDH-3	92	BG	2151.244	NA
DQM1006	LSY-22	CDH-3	93	AC	14893.5	12736.14
DQM1006	LSY-22	CDH-3	93	VU	14972.26	12814.9
DQM1006	LSY-22	CDH-3	93	VU	15249.35	13091.99
DQM1006	LSY-22	CDH-3	93	VU	15221.05	13063.69
DQM1006	LSY-22	CDH-3	93	BG	2157.36	NA
DQM1006	LSY-22	CDH-3	94	AC	12293.724	10101.449
DQM1006	LSY-22	CDH-3	94	VU	13084.81	10892.535
DQM1006	LSY-22	CDH-3	94	VU	12571.501	10379.226
DQM1006	LSY-22	CDH-3	94	VU	13691.342	11499.067
DQM1006	LSY-22	CDH-3	94	BG	2192.275	NA
DQM1006	LSY-22	CDH-3	95	AC	12407.253	10142.595
DQM1006	LSY-22	CDH-3	95	VU	12150.172	9885.514
DQM1006	LSY-22	CDH-3	95	VU	14885.408	12620.75
DQM1006	LSY-22	CDH-3	95	VU	12940.54	10675.882
DQM1006	LSY-22	CDH-3	95	BG	2264.658	NA
DQM1006	LSY-22	CDH-3	96	AC	14319.055	12171.231
DQM1006	LSY-22	CDH-3	96	VU	14401.788	12253.964
DQM1006	LSY-22	CDH-3	96	VU	15342.156	13194.332
DQM1006	LSY-22	CDH-3	96	VU	16700.963	14553.139
DQM1006	LSY-22	CDH-3	96	BG	2147.824	NA
DQM1006	LSY-22	CDH-3	97	AC	14094.202	11854.976
DQM1006	LSY-22	CDH-3	97	VU	14775.112	12535.886
DQM1006	LSY-22	CDH-3	97	VU	13571.682	11332.456
DQM1006	LSY-22	CDH-3	97	VU	12451.106	10211.88
DQM1006	LSY-22	CDH-3	97	BG	2239.226	NA
DQM1115	UNC-37	CDH-3	1	AC	3288.71	1150.813
DQM1115	UNC-37	CDH-3	1	VU	3259.759	1121.862
DQM1115	UNC-37	CDH-3	1	VU	3528.332	1390.435
DQM1115	UNC-37	CDH-3	1	VU	3180.76	1042.863
DQM1115	UNC-37	CDH-3	1	BG	2137.897	NA
DQM1115	UNC-37	CDH-3	2	AC	3275.798	1103.732
DQM1115	UNC-37	CDH-3	2	VU	3213.123	1041.057
DQM1115	UNC-37	CDH-3	2	VU	3248.01	1075.944
DQM1115	UNC-37	CDH-3	2	VU	3205.108	1033.042
DQM1115	UNC-37	CDH-3	2	BG	2172.066	NA
DQM1115	UNC-37	CDH-3	3	AC	3207.012	1059.661
DQM1115	UNC-37	CDH-3	3	VU	3279.208	1131.857
DQM1115	UNC-37	CDH-3	3	VU	3109.413	962.062
DQM1115	UNC-37	CDH-3	3	VU	3188.376	1041.025
DQM1115	UNC-37	CDH-3	3	BG	2147.351	NA
DQM1115	UNC-37	CDH-3	4	AC	3235.725	1080.867
DQM1115	UNC-37	CDH-3	4	VU	3157.874	1003.016
DQM1115	UNC-37	CDH-3	4	VU	3199.318	1044.46
DQM1115	UNC-37	CDH-3	4	VU	3207.32	1052.462
DQM1115	UNC-37	CDH-3	4	BG	2154.858	NA
DQM1115	UNC-37	CDH-3	5	AC	3395.47	1237.897
DQM1115	UNC-37	CDH-3	5	VU	3308.516	1150.943
DQM1115	UNC-37	CDH-3	5	VU	3272.657	1115.084
DQM1115	UNC-37	CDH-3	5	VU	3290.525	1132.952
DQM1115	UNC-37	CDH-3	5	BG	2157.573	NA
DQM1115	UNC-37	CDH-3	6	AC	3490.45	1086.819
DQM1115	UNC-37	CDH-3	6	VU	3391.992	988.361
DQM1115	UNC-37	CDH-3	6	VU	3438.731	1035.1
DQM1115	UNC-37	CDH-3	6	VU	3438.783	1035.152
DQM1115	UNC-37	CDH-3	6	BG	2403.631	NA
DQM1115	UNC-37	CDH-3	7	AC	3319.058	1214.637
DQM1115	UNC-37	CDH-3	7	VU	3156.256	1051.835
DQM1115	UNC-37	CDH-3	7	VU	3240.254	1135.833
DQM1115	UNC-37	CDH-3	7	VU	3212.007	1107.586
DQM1115	UNC-37	CDH-3	7	BG	2104.421	NA
DQM1115	UNC-37	CDH-3	8	AC	3266.088	1104.739
DQM1115	UNC-37	CDH-3	8	VU	3293.631	1132.282
DQM1115	UNC-37	CDH-3	8	VU	3441.387	1280.038
DQM1115	UNC-37	CDH-3	8	VU	3294.542	1133.193
DQM1115	UNC-37	CDH-3	8	BG	2161.349	NA
DQM1115	UNC-37	CDH-3	9	AC	3306.818	1164.105
DQM1115	UNC-37	CDH-3	9	VU	3216.14	1073.427
DQM1115	UNC-37	CDH-3	9	VU	3211.476	1068.763
DQM1115	UNC-37	CDH-3	9	VU	3308.006	1165.293
DQM1115	UNC-37	CDH-3	9	BG	2142.713	NA
DQM1115	UNC-37	CDH-3	10	AC	3320.379	1009.831
DQM1115	UNC-37	CDH-3	10	VU	3358.255	1047.707
DQM1115	UNC-37	CDH-3	10	VU	3258.509	947.961
DQM1115	UNC-37	CDH-3	10	VU	3396.285	1085.737
DQM1115	UNC-37	CDH-3	10	BG	2310.548	NA
DQM1115	UNC-37	CDH-3	11	AC	3498.133	1342.326
DQM1115	UNC-37	CDH-3	11	VU	3777.029	1621.222
DQM1115	UNC-37	CDH-3	11	VU	3379.325	1223.518
DQM1115	UNC-37	CDH-3	11	VU	3170.891	1015.084
DQM1115	UNC-37	CDH-3	11	BG	2155.807	NA
DQM1115	UNC-37	CDH-3	12	AC	3293.494	870.669
DQM1115	UNC-37	CDH-3	12	VU	3256.686	833.861
DQM1115	UNC-37	CDH-3	12	VU	3295.422	872.597
DQM1115	UNC-37	CDH-3	12	VU	3329.595	906.77
DQM1115	UNC-37	CDH-3	12	BG	2422.825	NA
DQM1115	UNC-37	CDH-3	13	AC	3225.42	948.999
DQM1115	UNC-37	CDH-3	13	VU	3466.973	1190.552
DQM1115	UNC-37	CDH-3	13	VU	3420.882	1144.461
DQM1115	UNC-37	CDH-3	13	VU	3238.911	962.49
DQM1115	UNC-37	CDH-3	13	BG	2276.421	NA
DQM1115	UNC-37	CDH-3	14	AC	3327.303	1189.53
DQM1115	UNC-37	CDH-3	14	VU	3238.223	1100.45
DQM1115	UNC-37	CDH-3	14	VU	3308.975	1171.202
DQM1115	UNC-37	CDH-3	14	VU	3241.855	1104.082
DQM1115	UNC-37	CDH-3	14	BG	2137.773	NA
DQM1115	UNC-37	CDH-3	15	AC	3655.049	1290.027
DQM1115	UNC-37	CDH-3	15	VU	3550.128	1185.106
DQM1115	UNC-37	CDH-3	15	VU	3552.016	1186.994
DQM1115	UNC-37	CDH-3	15	VU	3440.972	1075.95
DQM1115	UNC-37	CDH-3	15	BG	2365.022	NA
