# Supplementary material for: Dynamic compartmentalization of the pro-invasive transcription factor NHR-67 reveals a role for Groucho in regulating a proliferative-invasive cellular switch in C. elegans
Source: eLife. 2023 Dec 1;12:RP84355. doi: 10.7554/eLife.84355 (PMC10691804; doi:10.7554/eLife.84355)
Supplement: Figure 5—source data 1. [file elife-84355-fig5-data1.zip › MedwigKinneyetal2023_Fig5SourceData1.csv]

Strain	Expression	Stage	Image	Cell	MGV	MGV_BS	MGV_Normalized
DQM971	POP-1	L2	1	AC-VU	3453.32	1353.463	66.60847323
DQM971	POP-1	L2	1	AC-VU	3840.787	1740.93	85.67702944
DQM971	POP-1	L2	1	BG	2099.857	NA	NA
DQM971	POP-1	L2	2	AC-VU	4098.658	1958.735	96.39594714
DQM971	POP-1	L2	2	AC-VU	3553.841	1413.918	69.58366741
DQM971	POP-1	L2	2	BG	2139.923	NA	NA
DQM971	POP-1	L2	3	AC-VU	4013.331	1917.488	94.36604333
DQM971	POP-1	L2	3	AC-VU	4272.78	2176.937	107.1344025
DQM971	POP-1	L2	3	BG	2095.843	NA	NA
DQM971	POP-1	L2	4	AC-VU	3820.145	1628.228	80.13058439
DQM971	POP-1	L2	4	AC-VU	4151.931	1960.014	96.45889104
DQM971	POP-1	L2	4	BG	2191.917	NA	NA
DQM971	POP-1	L2	5	AC-VU	3900.34	1802.857	88.7246657
DQM971	POP-1	L2	5	AC-VU	3741.756	1644.273	80.92021289
DQM971	POP-1	L2	5	BG	2097.483	NA	NA
DQM971	POP-1	L2	6	AC-VU	4317.939	2214.781	108.9968333
DQM971	POP-1	L2	6	AC-VU	4167.879	2064.721	101.6118752
DQM971	POP-1	L2	6	BG	2103.158	NA	NA
DQM971	POP-1	L2	7	AC-VU	3879.118	1776.702	87.43749005
DQM971	POP-1	L2	7	AC-VU	3874.43	1772.014	87.20677778
DQM971	POP-1	L2	7	BG	2102.416	NA	NA
DQM971	POP-1	L2	8	AC-VU	4043.029	1938.05	95.37796861
DQM971	POP-1	L2	8	AC-VU	4273.114	2168.135	106.7012265
DQM971	POP-1	L2	8	BG	2104.979	NA	NA
DQM971	POP-1	L2	9	AC-VU	4441.503	2337.657	115.0439751
DQM971	POP-1	L2	9	AC-VU	4126.375	2022.529	99.53546476
DQM971	POP-1	L2	9	BG	2103.846	NA	NA
DQM971	POP-1	L2	10	AC-VU	3688.82	1583.498	77.92927042
DQM971	POP-1	L2	10	AC-VU	3945.128	1839.806	90.54305045
DQM971	POP-1	L2	10	BG	2105.322	NA	NA
DQM971	POP-1	L2	11	AC-VU	4164.418	2037.653	100.2797677
DQM971	POP-1	L2	11	AC-VU	4295.785	2169.02	106.7447803
DQM971	POP-1	L2	11	BG	2126.765	NA	NA
DQM971	POP-1	L2	12	AC-VU	4181.352	2001.96	98.52319499
DQM971	POP-1	L2	12	AC-VU	4143.804	1964.412	96.67533143
DQM971	POP-1	L2	12	BG	2179.392	NA	NA
DQM971	POP-1	L2	13	AC-VU	4163.903	2067.13	101.7304302
DQM971	POP-1	L2	13	AC-VU	3837.778	1741.005	85.68072044
DQM971	POP-1	L2	13	BG	2096.773	NA	NA
DQM971	POP-1	L2	14	AC-VU	3743.898	1641.309	80.77434446
DQM971	POP-1	L2	14	AC-VU	3844.912	1742.323	85.74558366
DQM971	POP-1	L2	14	BG	2102.589	NA	NA
DQM971	POP-1	L2	15	AC-VU	4183.498	2084.631	102.5917134
DQM971	POP-1	L2	15	AC-VU	3931.08	1832.213	90.16937334
DQM971	POP-1	L2	15	BG	2098.867	NA	NA
DQM971	POP-1	L2	16	AC-VU	3905.38	1777.95	87.49890833
DQM971	POP-1	L2	16	AC-VU	3972.197	1844.767	90.78719797
DQM971	POP-1	L2	16	BG	2127.43	NA	NA
DQM971	POP-1	L2	17	AC-VU	4106.904	1990.872	97.97751716
DQM971	POP-1	L2	17	AC-VU	4052.623	1936.591	95.30616631
DQM971	POP-1	L2	17	BG	2116.032	NA	NA
DQM971	POP-1	L2	18	AC-VU	4372.053	2245.263	110.4969552
DQM971	POP-1	L2	18	AC-VU	3985.258	1858.468	91.46147033
DQM971	POP-1	L2	18	BG	2126.79	NA	NA
DQM971	POP-1	L2	19	AC-VU	4378.343	2256.422	111.0461271
DQM971	POP-1	L2	19	AC-VU	4425.985	2304.064	113.3907504
DQM971	POP-1	L2	19	BG	2121.921	NA	NA
DQM971	POP-1	L2	20	AC-VU	4672.72	2570.876	126.5214677
DQM971	POP-1	L2	20	AC-VU	4254.811	2152.967	105.9547581
DQM971	POP-1	L2	20	BG	2101.844	NA	NA
DQM971	POP-1	L2	21	AC-VU	3878.971	1775.792	87.39270589
DQM971	POP-1	L2	21	AC-VU	4006.386	1903.207	93.66322722
DQM971	POP-1	L2	21	BG	2103.179	NA	NA
DQM971	POP-1	L2	22	AC-VU	4029.446	1887.867	92.90829415
DQM971	POP-1	L2	22	AC-VU	4104.784	1963.205	96.6159309
DQM971	POP-1	L2	22	BG	2141.579	NA	NA
DQM971	POP-1	L2	23	AC-VU	4401.507	2285.016	112.4533342
DQM971	POP-1	L2	23	AC-VU	4523.787	2407.296	118.4711449
DQM971	POP-1	L2	23	BG	2116.491	NA	NA
DQM971	POP-1	L2	24	AC-VU	4429.891	2273.382	111.8807859
DQM971	POP-1	L2	24	AC-VU	4372.481	2215.972	109.0554464
DQM971	POP-1	L2	24	BG	2156.509	NA	NA
DQM971	POP-1	L2	25	AC-VU	4062.449	1952.067	96.0677924
DQM971	POP-1	L2	25	AC-VU	4241.051	2130.669	104.8573984
DQM971	POP-1	L2	25	BG	2110.382	NA	NA
DQM971	POP-1	L2	26	AC-VU	4357.353	2246.154	110.5408043
DQM971	POP-1	L2	26	AC-VU	4150.268	2039.069	100.3494539
DQM971	POP-1	L2	26	BG	2111.199	NA	NA
DQM971	POP-1	L2	27	AC-VU	4524.361	2374.393	116.8518774
DQM971	POP-1	L2	27	AC-VU	4107.161	1957.193	96.32006013
DQM971	POP-1	L2	27	BG	2149.968	NA	NA
DQM971	POP-1	L2	28	AC-VU	4399.405	2285.942	112.4989058
DQM971	POP-1	L2	28	AC-VU	3890.452	1776.989	87.45161429
DQM971	POP-1	L2	28	BG	2113.463	NA	NA
DQM971	POP-1	L2	29	AC-VU	4268.162	2169.401	106.7635306
DQM971	POP-1	L2	29	AC-VU	4296.187	2197.426	108.1427353
DQM971	POP-1	L2	29	BG	2098.761	NA	NA
DQM971	POP-1	L2	30	AC-VU	4159.263	2028.038	99.80658121
DQM971	POP-1	L2	30	AC-VU	4298.941	2167.716	106.6806061
DQM971	POP-1	L2	30	BG	2131.225	NA	NA
DQM971	POP-1	L2	31	AC-VU	4576.94	2388.376	117.5400279
DQM971	POP-1	L2	31	AC-VU	4842.379	2653.815	130.6031752
DQM971	POP-1	L2	31	BG	2188.564	NA	NA
DQM971	POP-1	L2	32	AC-VU	4132.201	2008.695	98.85464702
DQM971	POP-1	L2	32	AC-VU	4357.51	2234.004	109.9428618
DQM971	POP-1	L2	32	BG	2123.506	NA	NA
DQM971	POP-1	L2	33	AC-VU	4056.179	1946.787	95.80794581
DQM971	POP-1	L2	33	AC-VU	4077.541	1968.149	96.85924179
DQM971	POP-1	L2	33	BG	2109.392	NA	NA
DQM971	POP-1	L2	34	AC-VU	4567.618	2465.116	121.3166618
DQM971	POP-1	L2	34	AC-VU	4617.564	2515.062	123.7746727
DQM971	POP-1	L2	34	BG	2102.502	NA	NA
DQM971	POP-1	L2	35	AC-VU	4259.128	2111.735	103.9255925
DQM971	POP-1	L2	35	AC-VU	4244.232	2096.839	103.1925102
DQM971	POP-1	L2	35	BG	2147.393	NA	NA
DQM971	POP-1	L2	36	AC-VU	4462.555	2360.519	116.1690911
DQM971	POP-1	L2	36	AC-VU	4083.224	1981.188	97.5009349
DQM971	POP-1	L2	36	BG	2102.036	NA	NA
DQM971	POP-1	1-cell	2	AC	4365.635	2205.877	108.5586374
DQM971	POP-1	1-cell	2	VU	4219.72	2059.962	101.3776688
DQM971	POP-1	1-cell	2	VU	4255.964	2096.206	103.1613581
DQM971	POP-1	1-cell	2	VU	NA	NA	NA
DQM971	POP-1	1-cell	2	BG	2159.758	NA	NA
DQM971	POP-1	1-cell	4	AC	4165.114	2066.646	101.7066109
DQM971	POP-1	1-cell	4	VU	NA	NA	NA
DQM971	POP-1	1-cell	4	VU	NA	NA	NA
DQM971	POP-1	1-cell	4	VU	NA	NA	NA
DQM971	POP-1	1-cell	4	BG	2098.468	NA	NA
DQM971	POP-1	1-cell	5	AC	4092.129	1780.481	87.62346737
DQM971	POP-1	1-cell	5	VU	5297.057	2985.409	146.9220329
DQM971	POP-1	1-cell	5	VU	NA	NA	NA
DQM971	POP-1	1-cell	5	VU	NA	NA	NA
DQM971	POP-1	1-cell	5	BG	2311.648	NA	NA
DQM971	POP-1	1-cell	6	AC	4103.165	2002.887	98.56881578
DQM971	POP-1	1-cell	6	VU	4503.364	2403.086	118.2639566
DQM971	POP-1	1-cell	6	VU	5258.07	3157.792	155.405581
DQM971	POP-1	1-cell	6	VU	NA	NA	NA
DQM971	POP-1	1-cell	6	BG	2100.278	NA	NA
DQM971	POP-1	1-cell	7	AC	4094.564	1957.39	96.32975516
DQM971	POP-1	1-cell	7	VU	4549.923	2412.749	118.7395054
DQM971	POP-1	1-cell	7	VU	4779.957	2642.783	130.0602534
DQM971	POP-1	1-cell	7	VU	NA	NA	NA
DQM971	POP-1	1-cell	7	BG	2137.174	NA	NA
DQM971	POP-1	1-cell	8	AC	4248.644	2134.894	105.0653249
DQM971	POP-1	1-cell	8	VU	5006.965	2893.215	142.3848556
DQM971	POP-1	1-cell	8	VU	4867.487	2753.737	135.5206734
DQM971	POP-1	1-cell	8	VU	NA	NA	NA
DQM971	POP-1	1-cell	8	BG	2113.75	NA	NA
DQM971	POP-1	1-cell	9	AC	4067.401	1889.731	93.00002787
DQM971	POP-1	1-cell	9	VU	4817.169	2639.499	129.8986367
DQM971	POP-1	1-cell	9	VU	5207.489	3029.819	149.1075986
DQM971	POP-1	1-cell	9	VU	NA	NA	NA
DQM971	POP-1	1-cell	9	BG	2177.67	NA	NA
DQM971	POP-1	1-cell	10	AC	3939.358	1800.69	88.61802033
DQM971	POP-1	1-cell	10	VU	4828.003	2689.335	132.3512341
DQM971	POP-1	1-cell	10	VU	5115.664	2976.996	146.5080009
DQM971	POP-1	1-cell	10	VU	5362.629	3223.961	158.6619804
DQM971	POP-1	1-cell	10	BG	2138.668	NA	NA
DQM971	POP-1	1-cell	12	AC	3996.042	1775.361	87.37149492
DQM971	POP-1	1-cell	12	VU	4694.741	2474.06	121.7568262
DQM971	POP-1	1-cell	12	VU	4557.996	2337.315	115.0271441
DQM971	POP-1	1-cell	12	VU	NA	NA	NA
DQM971	POP-1	1-cell	12	BG	2220.681	NA	NA
DQM971	POP-1	1-cell	15	AC	3779.973	1654.425	81.419827
DQM971	POP-1	1-cell	15	VU	4367.135	2241.587	110.3160468
DQM971	POP-1	1-cell	15	VU	4003.882	1878.334	92.43914311
DQM971	POP-1	1-cell	15	VU	NA	NA	NA
DQM971	POP-1	1-cell	15	BG	2125.548	NA	NA
DQM971	POP-1	1-cell	16	AC	3752.335	1637.123	80.5683373
DQM971	POP-1	1-cell	16	VU	4471.661	2356.449	115.9687927
DQM971	POP-1	1-cell	16	VU	4367.581	2252.369	110.8466654
DQM971	POP-1	1-cell	16	VU	4163.904	2048.692	100.8230341
DQM971	POP-1	1-cell	16	BG	2115.212	NA	NA
DQM971	POP-1	1-cell	17	AC	4048.981	1800.766	88.62176055
DQM971	POP-1	1-cell	17	VU	4813.482	2565.267	126.2454299
DQM971	POP-1	1-cell	17	VU	4914.82	2666.605	131.2326142
DQM971	POP-1	1-cell	17	VU	5085.062	2836.847	139.6107965
DQM971	POP-1	1-cell	17	BG	2248.215	NA	NA
DQM971	POP-1	1-cell	19	AC	4181.193	2049.549	100.86521
DQM971	POP-1	1-cell	19	VU	4939.857	2808.213	138.2016209
DQM971	POP-1	1-cell	19	VU	4274.309	2142.665	105.447762
DQM971	POP-1	1-cell	19	VU	NA	NA	NA
DQM971	POP-1	1-cell	19	BG	2131.644	NA	NA
DQM971	POP-1	1-cell	22	AC	3923.126	1814.943	89.31945847
DQM971	POP-1	1-cell	22	VU	4935.07	2826.887	139.1206313
DQM971	POP-1	1-cell	22	VU	4834.719	2726.536	134.1820206
DQM971	POP-1	1-cell	22	VU	NA	NA	NA
DQM971	POP-1	1-cell	22	BG	2108.183	NA	NA
DQM971	POP-1	1-cell	25	AC	4191.459	2085.026	102.6111526
DQM971	POP-1	1-cell	25	VU	4925.332	2818.899	138.727515
DQM971	POP-1	1-cell	25	VU	5239.243	3132.81	154.1761326
DQM971	POP-1	1-cell	25	VU	5026.794	2920.361	143.7208017
DQM971	POP-1	1-cell	25	BG	2106.433	NA	NA
DQM971	POP-1	1-cell	27	AC	4124.255	2003.361	98.59214292
DQM971	POP-1	1-cell	27	VU	4641.338	2520.444	124.0395391
DQM971	POP-1	1-cell	27	VU	4151.537	2030.643	99.93478203
DQM971	POP-1	1-cell	27	VU	NA	NA	NA
DQM971	POP-1	1-cell	27	BG	2120.894	NA	NA
DQM971	POP-1	1-cell	30	AC	4232.982	2101.741	103.4337541
DQM971	POP-1	1-cell	30	VU	5297.499	3166.258	155.8222214
DQM971	POP-1	1-cell	30	VU	5000.504	2869.263	141.206097
DQM971	POP-1	1-cell	30	VU	NA	NA	NA
DQM971	POP-1	1-cell	30	BG	2131.241	NA	NA
DQM971	POP-1	1-cell	36a	AC	4265.35	2123.496	104.5043909
DQM971	POP-1	1-cell	36a	VU	4903.836	2761.982	135.9264377
DQM971	POP-1	1-cell	36a	VU	4380.873	2239.019	110.1896669
DQM971	POP-1	1-cell	36a	VU	NA	NA	NA
DQM971	POP-1	1-cell	36a	BG	2141.854	NA	NA
DQM971	POP-1	1-cell	64	AC	4083.738	1926.666	94.81772363
DQM971	POP-1	1-cell	64	VU	4674.697	2517.625	123.9008066
DQM971	POP-1	1-cell	64	VU	5035.412	2878.34	141.6528068
DQM971	POP-1	1-cell	64	VU	NA	NA	NA
DQM971	POP-1	1-cell	64	BG	2157.072	NA	NA
DQM971	POP-1	1-cell	75	AC	4201.338	2080.53	102.3898893
DQM971	POP-1	1-cell	75	VU	4583.811	2463.003	121.212674
DQM971	POP-1	1-cell	75	VU	4760.847	2640.039	129.9252119
DQM971	POP-1	1-cell	75	VU	4498.845	2378.037	117.0312109
DQM971	POP-1	1-cell	75	BG	2120.808	NA	NA
DQM971	POP-1	1-cell	76	AC	3945.509	1735.614	85.41541117
DQM971	POP-1	1-cell	76	VU	4907.505	2697.61	132.7584747
DQM971	POP-1	1-cell	76	VU	4672.091	2462.196	121.1729588
DQM971	POP-1	1-cell	76	VU	NA	NA	NA
DQM971	POP-1	1-cell	76	BG	2209.895	NA	NA
DQM971	POP-1	1-cell	77	AC	4168.264	2072.301	101.9849125
DQM971	POP-1	1-cell	77	VU	4839.752	2743.789	135.0310989
DQM971	POP-1	1-cell	77	VU	4802.302	2706.339	133.1880582
DQM971	POP-1	1-cell	77	VU	NA	NA	NA
DQM971	POP-1	1-cell	77	BG	2095.963	NA	NA
DQM971	POP-1	1-cell	78	AC	4098.198	1952.665	96.09722199
DQM971	POP-1	1-cell	78	VU	5108.877	2963.344	145.8361399
DQM971	POP-1	1-cell	78	VU	5080.928	2935.395	144.4606755
DQM971	POP-1	1-cell	78	VU	4716.536	2571.003	126.5277178
DQM971	POP-1	1-cell	78	BG	2145.533	NA	NA
DQM971	POP-1	1-cell	80	AC	4063.797	1936.044	95.2792466
DQM971	POP-1	1-cell	80	VU	4348.975	2221.222	109.3138166
DQM971	POP-1	1-cell	80	VU	4561.272	2433.519	119.761667
DQM971	POP-1	1-cell	80	VU	NA	NA	NA
DQM971	POP-1	1-cell	80	BG	2127.753	NA	NA
DQM971	POP-1	1-cell	81	AC	4337.881	2166.96	106.6434008
DQM971	POP-1	1-cell	81	VU	5047.905	2876.984	141.5860735
DQM971	POP-1	1-cell	81	VU	NA	NA	NA
DQM971	POP-1	1-cell	81	VU	NA	NA	NA
DQM971	POP-1	1-cell	81	BG	2170.921	NA	NA
DQM971	POP-1	1-cell	82	AC	4201.08	2045.038	100.6432085
DQM971	POP-1	1-cell	82	VU	4720.286	2564.244	126.1950846
DQM971	POP-1	1-cell	82	VU	4402.66	2246.618	110.5636393
DQM971	POP-1	1-cell	82	VU	NA	NA	NA
DQM971	POP-1	1-cell	82	BG	2156.042	NA	NA
DQM971	POP-1	1-cell	83	AC	4323.787	2195.451	108.0455389
DQM971	POP-1	1-cell	83	VU	5286.11	3157.774	155.4046952
DQM971	POP-1	1-cell	83	VU	5167.387	3039.051	149.5619364
DQM971	POP-1	1-cell	83	VU	NA	NA	NA
DQM971	POP-1	1-cell	83	BG	2128.336	NA	NA
DQM971	POP-1	1-cell	84	AC	4288.754	2156.215	106.1146031
DQM971	POP-1	1-cell	84	VU	4833.561	2701.022	132.9263907
DQM971	POP-1	1-cell	84	VU	4060.981	1928.442	94.90512657
DQM971	POP-1	1-cell	84	VU	4756.679	2624.14	129.1427685
DQM971	POP-1	1-cell	84	BG	2132.539	NA	NA
DQM971	POP-1	1-cell	86	AC	4075.542	1885.598	92.79662902
DQM971	POP-1	1-cell	86	VU	4854.23	2664.286	131.1184884
DQM971	POP-1	1-cell	86	VU	4836.137	2646.193	130.2280709
DQM971	POP-1	1-cell	86	VU	NA	NA	NA
DQM971	POP-1	1-cell	86	BG	2189.944	NA	NA
DQM971	POP-1	1-cell	87	AC	4407.857	2232.613	109.874406
DQM971	POP-1	1-cell	87	VU	5087.214	2911.97	143.3078524
DQM971	POP-1	1-cell	87	VU	4683.073	2507.829	123.4187124
DQM971	POP-1	1-cell	87	VU	4961.808	2786.564	137.1362007
DQM971	POP-1	1-cell	87	BG	2175.244	NA	NA
DQM971	POP-1	1-cell	88a	AC	4118.353	1959.128	96.41528799
DQM971	POP-1	1-cell	88a	VU	4965.487	2806.262	138.1056056
DQM971	POP-1	1-cell	88a	VU	4580.047	2420.822	119.1368049
DQM971	POP-1	1-cell	88a	VU	4837.746	2678.521	131.8190407
DQM971	POP-1	1-cell	88a	BG	2159.225	NA	NA
DQM971	POP-1	1-cell	88b	AC	4091.948	1944.476	95.69421372
DQM971	POP-1	1-cell	88b	VU	4792.386	2644.914	130.1651271
DQM971	POP-1	1-cell	88b	VU	4823.846	2676.374	131.7133796
DQM971	POP-1	1-cell	88b	VU	4899.442	2751.97	135.4337134
DQM971	POP-1	1-cell	88b	BG	2147.472	NA	NA
DQM971	POP-1	2-cell	1	AC	4219.948	2059.732	101.3663497
DQM971	POP-1	2-cell	1	VU	4395.694	2235.478	110.0154023
DQM971	POP-1	2-cell	1	VU	4647.247	2487.031	122.3951728
DQM971	POP-1	2-cell	1	VU	4745.704	2585.488	127.2405734
DQM971	POP-1	2-cell	1	BG	2160.216	NA	NA
DQM971	POP-1	2-cell	3	AC	4152.35	2044.621	100.6226865
DQM971	POP-1	2-cell	3	VU	4915.24	2807.511	138.1670731
DQM971	POP-1	2-cell	3	VU	NA	NA	NA
DQM971	POP-1	2-cell	3	VU	NA	NA	NA
DQM971	POP-1	2-cell	3	BG	2107.729	NA	NA
DQM971	POP-1	2-cell	11	AC	4066.046	1827.209	89.92310965
DQM971	POP-1	2-cell	11	VU	4862.142	2623.305	129.1016754
DQM971	POP-1	2-cell	11	VU	4286.538	2047.701	100.7742637
DQM971	POP-1	2-cell	11	VU	NA	NA	NA
DQM971	POP-1	2-cell	11	BG	2238.837	NA	NA
DQM971	POP-1	2-cell	14	AC	4013.798	1884.668	92.75086058
DQM971	POP-1	2-cell	14	VU	5058.313	2929.183	144.1549621
DQM971	POP-1	2-cell	14	VU	4785.415	2656.285	130.7247323
DQM971	POP-1	2-cell	14	VU	4749.744	2620.614	128.9692422
DQM971	POP-1	2-cell	14	BG	2129.13	NA	NA
DQM971	POP-1	2-cell	21	AC	4237.957	2051.653	100.9687549
DQM971	POP-1	2-cell	21	VU	4990.561	2804.257	138.0069328
DQM971	POP-1	2-cell	21	VU	5059.421	2873.117	141.3957654
DQM971	POP-1	2-cell	21	VU	4788.477	2602.173	128.0616985
DQM971	POP-1	2-cell	21	BG	2186.304	NA	NA
DQM971	POP-1	2-cell	23	AC	4300.387	2149.443	105.7813302
DQM971	POP-1	2-cell	23	VU	4896.224	2745.28	135.104476
DQM971	POP-1	2-cell	23	VU	4886.76	2735.816	134.6387207
DQM971	POP-1	2-cell	23	VU	4810.821	2659.877	130.9015067
DQM971	POP-1	2-cell	23	BG	2150.944	NA	NA
DQM971	POP-1	2-cell	24	AC	4218.899	2062.211	101.4883496
DQM971	POP-1	2-cell	24	VU	5052.987	2896.299	142.5366297
DQM971	POP-1	2-cell	24	VU	5309.752	3153.064	155.1729002
DQM971	POP-1	2-cell	24	VU	4907.455	2750.767	135.3745097
DQM971	POP-1	2-cell	24	BG	2156.688	NA	NA
DQM971	POP-1	2-cell	26	AC	4370.888	2261.033	111.27305
DQM971	POP-1	2-cell	26	VU	4756.552	2646.697	130.2528745
DQM971	POP-1	2-cell	26	VU	5165.234	3055.379	150.3654923
DQM971	POP-1	2-cell	26	VU	5027.164	2917.309	143.5706025
DQM971	POP-1	2-cell	26	BG	2109.855	NA	NA
DQM971	POP-1	2-cell	31	AC	4264.944	2165.555	106.574256
DQM971	POP-1	2-cell	31	VU	4931.926	2832.537	139.3986869
DQM971	POP-1	2-cell	31	VU	4844.071	2744.682	135.0750464
DQM971	POP-1	2-cell	31	VU	4935.196	2835.807	139.5596146
DQM971	POP-1	2-cell	31	BG	2099.389	NA	NA
DQM971	POP-1	2-cell	34	AC	3962.989	1836.463	90.37853016
DQM971	POP-1	2-cell	34	VU	5057.332	2930.806	144.2348354
DQM971	POP-1	2-cell	34	VU	4626.779	2500.253	123.045872
DQM971	POP-1	2-cell	34	VU	4922.471	2795.945	137.5978713
DQM971	POP-1	2-cell	34	BG	2126.526	NA	NA
DQM971	POP-1	2-cell	35	AC	3839.555	1666.666	82.02224785
DQM971	POP-1	2-cell	35	VU	4649.262	2476.373	121.8706567
DQM971	POP-1	2-cell	35	VU	4400.484	2227.595	109.6274534
DQM971	POP-1	2-cell	35	VU	NA	NA	NA
DQM971	POP-1	2-cell	35	BG	2172.889	NA	NA
DQM971	POP-1	2-cell	40	AC	4022.055	1864.229	91.74498855
DQM971	POP-1	2-cell	40	VU	4776.9	2619.074	128.8934536
DQM971	POP-1	2-cell	40	VU	4526.533	2368.707	116.5720502
DQM971	POP-1	2-cell	40	VU	4616.974	2459.148	121.0229565
DQM971	POP-1	2-cell	40	BG	2157.826	NA	NA
DQM971	POP-1	2-cell	41	AC	4151.007	2042.805	100.533315
DQM971	POP-1	2-cell	41	VU	4860.776	2752.574	135.4634383
DQM971	POP-1	2-cell	41	VU	5052.527	2944.325	144.9001509
DQM971	POP-1	2-cell	41	VU	NA	NA	NA
DQM971	POP-1	2-cell	41	BG	2108.202	NA	NA
DQM971	POP-1	2-cell	42	AC	4072.115	1951.613	96.04544953
DQM971	POP-1	2-cell	42	VU	4952.9	2832.398	139.3918462
DQM971	POP-1	2-cell	42	VU	4968.897	2848.395	140.1791125
DQM971	POP-1	2-cell	42	VU	4665.9	2545.398	125.2676095
DQM971	POP-1	2-cell	42	BG	2120.502	NA	NA
DQM971	POP-1	2-cell	43	AC	4070.461	1938.586	95.40434698
DQM971	POP-1	2-cell	43	VU	5254.715	3122.84	153.6854754
DQM971	POP-1	2-cell	43	VU	5193.079	3061.204	150.6521602
DQM971	POP-1	2-cell	43	VU	5198.572	3066.697	150.9224892
DQM971	POP-1	2-cell	43	BG	2131.875	NA	NA
DQM971	POP-1	2-cell	46	AC	4059.993	1885.327	92.78329219
DQM971	POP-1	2-cell	46	VU	4839.958	2665.292	131.1679971
DQM971	POP-1	2-cell	46	VU	4820.809	2646.143	130.2256103
DQM971	POP-1	2-cell	46	VU	4773.334	2598.668	127.8892056
DQM971	POP-1	2-cell	46	BG	2174.666	NA	NA
DQM971	POP-1	2-cell	47	AC	3878.069	1754.973	86.36813277
DQM971	POP-1	2-cell	47	VU	4459.335	2336.239	114.9741906
DQM971	POP-1	2-cell	47	VU	4895.449	2772.353	136.4368295
DQM971	POP-1	2-cell	47	VU	4635.237	2512.141	123.6309205
DQM971	POP-1	2-cell	47	BG	2123.096	NA	NA
DQM971	POP-1	2-cell	50	AC	3847.319	1680.134	82.68505349
DQM971	POP-1	2-cell	50	VU	4512.89	2345.705	115.4400443
DQM971	POP-1	2-cell	50	VU	4594.656	2427.471	119.4640246
DQM971	POP-1	2-cell	50	VU	4411.1	2243.915	110.4306155
DQM971	POP-1	2-cell	50	BG	2167.185	NA	NA
DQM971	POP-1	2-cell	51	AC	3687.582	1587.776	78.13980521
DQM971	POP-1	2-cell	51	VU	4080.883	1981.077	97.49547222
DQM971	POP-1	2-cell	51	VU	4161.235	2061.429	101.4498648
DQM971	POP-1	2-cell	51	VU	NA	NA	NA
DQM971	POP-1	2-cell	51	BG	2099.806	NA	NA
DQM971	POP-1	2-cell	55	AC	4155.723	2046.468	100.7135836
DQM971	POP-1	2-cell	55	VU	4877.491	2768.236	136.2342181
DQM971	POP-1	2-cell	55	VU	4848.617	2739.362	134.8132313
DQM971	POP-1	2-cell	55	VU	4796.156	2686.901	132.2314487
DQM971	POP-1	2-cell	55	BG	2109.255	NA	NA
DQM971	POP-1	2-cell	56	AC	4212.782	2102.648	103.4783906
DQM971	POP-1	2-cell	56	VU	4915.133	2804.999	138.0434491
DQM971	POP-1	2-cell	56	VU	4995.783	2885.649	142.0125073
DQM971	POP-1	2-cell	56	VU	5304.391	3194.257	157.2001465
DQM971	POP-1	2-cell	56	BG	2110.134	NA	NA
DQM971	POP-1	2-cell	60	AC	4196.124	2078.466	102.288313
DQM971	POP-1	2-cell	60	VU	4633.495	2515.837	123.8128131
DQM971	POP-1	2-cell	60	VU	4614.693	2497.035	122.8875033
DQM971	POP-1	2-cell	60	VU	4765.106	2647.448	130.2898337
DQM971	POP-1	2-cell	60	BG	2117.658	NA	NA
DQM971	POP-1	2-cell	65	AC	4130.412	2012.833	99.05829194
DQM971	POP-1	2-cell	65	VU	4590.175	2472.596	121.6847778
DQM971	POP-1	2-cell	65	VU	4573.64	2456.061	120.8710348
DQM971	POP-1	2-cell	65	VU	4521.483	2403.904	118.3042131
DQM971	POP-1	2-cell	65	BG	2117.579	NA	NA
DQM971	POP-1	2-cell	66	AC	4242.927	2134.748	105.0581398
DQM971	POP-1	2-cell	66	VU	4970.514	2862.335	140.8651468
DQM971	POP-1	2-cell	66	VU	4748.704	2640.525	129.9491296
DQM971	POP-1	2-cell	66	VU	4906.161	2797.982	137.6981189
DQM971	POP-1	2-cell	66	BG	2108.179	NA	NA
DQM971	POP-1	2-cell	68	AC	4404.577	2233.502	109.9181567
DQM971	POP-1	2-cell	68	VU	4832.338	2661.263	130.9697164
DQM971	POP-1	2-cell	68	VU	5128.071	2956.996	145.5237335
DQM971	POP-1	2-cell	68	VU	4885.112	2714.037	133.5669027
DQM971	POP-1	2-cell	68	BG	2171.075	NA	NA
DQM971	POP-1	2-cell	69	AC	4123.17	1988.431	97.85738733
DQM971	POP-1	2-cell	69	VU	4767.611	2632.872	129.5724997
DQM971	POP-1	2-cell	69	VU	4654.608	2519.869	124.0112414
DQM971	POP-1	2-cell	69	VU	4605.56	2470.821	121.5974241
DQM971	POP-1	2-cell	69	BG	2134.739	NA	NA
DQM971	POP-1	2-cell	70a	AC	4193.804	2013.366	99.08452267
DQM971	POP-1	2-cell	70a	VU	4995.773	2815.335	138.5521185
DQM971	POP-1	2-cell	70a	VU	4746.36	2565.922	126.2776647
DQM971	POP-1	2-cell	70a	VU	4881.354	2700.916	132.9211741
DQM971	POP-1	2-cell	70a	BG	2180.438	NA	NA
DQM971	POP-1	2-cell	70b	AC	3864.484	1685.671	82.95754791
DQM971	POP-1	2-cell	70b	VU	4581.539	2402.726	118.2462398
DQM971	POP-1	2-cell	70b	VU	4449.466	2270.653	111.7464826
DQM971	POP-1	2-cell	70b	VU	NA	NA	NA
DQM971	POP-1	2-cell	70b	BG	2178.813	NA	NA
DQM971	POP-1	2-cell	71	AC	4110.364	1993.112	98.0877551
DQM971	POP-1	2-cell	71	VU	4789.33	2672.078	131.501959
DQM971	POP-1	2-cell	71	VU	4652.953	2535.701	124.7903874
DQM971	POP-1	2-cell	71	VU	NA	NA	NA
DQM971	POP-1	2-cell	71	BG	2117.252	NA	NA
DQM971	POP-1	2-cell	72	AC	4111.497	1992.317	98.04863048
DQM971	POP-1	2-cell	72	VU	5025.364	2906.184	143.0231038
DQM971	POP-1	2-cell	72	VU	4713.004	2593.824	127.6508161
DQM971	POP-1	2-cell	72	VU	4712.794	2593.614	127.6404813
DQM971	POP-1	2-cell	72	BG	2119.18	NA	NA
DQM971	POP-1	2-cell	74	AC	3763.657	1645.978	81.00412168
DQM971	POP-1	2-cell	74	VU	4719.072	2601.393	128.023312
DQM971	POP-1	2-cell	74	VU	4471.694	2354.015	115.8490074
DQM971	POP-1	2-cell	74	VU	4543.827	2426.148	119.3989153
DQM971	POP-1	2-cell	74	BG	2117.679	NA	NA
DQM971	POP-1	4-cell	13	AC	4427.682	2316.682	114.0117247
DQM971	POP-1	4-cell	13	VU	4540.91	2429.91	119.584056
DQM971	POP-1	4-cell	13	VU	4779.488	2668.488	131.325283
DQM971	POP-1	4-cell	13	VU	4817.241	2706.241	133.1832353
DQM971	POP-1	4-cell	13	BG	2111	NA	NA
DQM971	POP-1	4-cell	18	AC	4080.525	1962.98	96.60485789
DQM971	POP-1	4-cell	18	VU	4536.528	2418.983	119.0463015
DQM971	POP-1	4-cell	18	VU	4556.081	2438.536	120.0085705
DQM971	POP-1	4-cell	18	VU	4961.208	2843.663	139.9462348
DQM971	POP-1	4-cell	18	BG	2117.545	NA	NA
DQM971	POP-1	4-cell	20	AC	3971.871	1816.181	89.38038462
DQM971	POP-1	4-cell	20	VU	4391.292	2235.602	110.0215048
DQM971	POP-1	4-cell	20	VU	4336.126	2180.436	107.3066001
DQM971	POP-1	4-cell	20	VU	4380.565	2224.875	109.493593
DQM971	POP-1	4-cell	20	BG	2155.69	NA	NA
DQM971	POP-1	4-cell	28	AC	4143.315	2018.076	99.31631763
DQM971	POP-1	4-cell	28	VU	4614.238	2488.999	122.4920247
DQM971	POP-1	4-cell	28	VU	4600.439	2475.2	121.8129294
DQM971	POP-1	4-cell	28	VU	4619.256	2494.017	122.7389774
DQM971	POP-1	4-cell	28	BG	2125.239	NA	NA
DQM971	POP-1	4-cell	29	AC	4154.636	2029.886	99.89752751
DQM971	POP-1	4-cell	29	VU	4774.012	2649.262	130.3791068
DQM971	POP-1	4-cell	29	VU	4935.663	2810.913	138.334497
DQM971	POP-1	4-cell	29	VU	4740.663	2615.913	128.7378902
DQM971	POP-1	4-cell	29	BG	2124.75	NA	NA
DQM971	POP-1	4-cell	32	AC	4087.416	1771.813	87.19688589
DQM971	POP-1	4-cell	32	VU	4775.607	2460.004	121.0650831
DQM971	POP-1	4-cell	32	VU	NA	NA	NA
DQM971	POP-1	4-cell	32	VU	NA	NA	NA
DQM971	POP-1	4-cell	32	BG	2315.603	NA	NA
DQM971	POP-1	4-cell	33	AC	4266.864	2003.376	98.59288112
DQM971	POP-1	4-cell	33	VU	4868.966	2605.478	128.2243487
DQM971	POP-1	4-cell	33	VU	5079.589	2816.101	138.5898159
DQM971	POP-1	4-cell	33	VU	4882.72	2619.232	128.9012293
DQM971	POP-1	4-cell	33	BG	2263.488	NA	NA
DQM971	POP-1	4-cell	36b	AC	4242.729	2045.722	100.6768704
DQM971	POP-1	4-cell	36b	VU	5012.561	2815.554	138.5628962
DQM971	POP-1	4-cell	36b	VU	4876.369	2679.362	131.8604292
DQM971	POP-1	4-cell	36b	VU	4837.479	2640.472	129.9465213
DQM971	POP-1	4-cell	36b	BG	2197.007	NA	NA
DQM971	POP-1	4-cell	37	AC	3984.976	1866.771	91.87008893
DQM971	POP-1	4-cell	37	VU	4555.895	2437.69	119.966936
DQM971	POP-1	4-cell	37	VU	4564.516	2446.311	120.3912044
DQM971	POP-1	4-cell	37	VU	4762.726	2644.521	130.1457862
DQM971	POP-1	4-cell	37	BG	2118.205	NA	NA
DQM971	POP-1	4-cell	38	AC	4160.892	1931.645	95.06275699
DQM971	POP-1	4-cell	38	VU	4985.113	2755.866	135.6254487
DQM971	POP-1	4-cell	38	VU	4998.168	2768.921	136.2679292
DQM971	POP-1	4-cell	38	VU	4851.556	2622.309	129.0526589
DQM971	POP-1	4-cell	38	BG	2229.247	NA	NA
DQM971	POP-1	4-cell	39	AC	4260.021	2120.299	104.3470558
DQM971	POP-1	4-cell	39	VU	4853.435	2713.713	133.5509576
DQM971	POP-1	4-cell	39	VU	4739.443	2599.721	127.9410273
DQM971	POP-1	4-cell	39	VU	5056.122	2916.4	143.5258676
DQM971	POP-1	4-cell	39	BG	2139.722	NA	NA
DQM971	POP-1	4-cell	44	AC	3776.401	1599.992	78.74099572
DQM971	POP-1	4-cell	44	VU	4249.74	2073.331	102.0356023
DQM971	POP-1	4-cell	44	VU	4394.733	2218.324	109.1711962
DQM971	POP-1	4-cell	44	VU	4057.063	1880.654	92.55331812
DQM971	POP-1	4-cell	44	BG	2176.409	NA	NA
DQM971	POP-1	4-cell	45	AC	4027.691	1891.42	93.08314925
DQM971	POP-1	4-cell	45	VU	4847.598	2711.327	133.4335345
DQM971	POP-1	4-cell	45	VU	4905.935	2769.664	136.3044948
DQM971	POP-1	4-cell	45	VU	4933.29	2797.019	137.6507264
DQM971	POP-1	4-cell	45	BG	2136.271	NA	NA
DQM971	POP-1	4-cell	48	AC	4043.429	1871.121	92.08416708
DQM971	POP-1	4-cell	48	VU	4741.981	2569.673	126.462264
DQM971	POP-1	4-cell	48	VU	4732.02	2559.712	125.9720496
DQM971	POP-1	4-cell	48	VU	4798.859	2626.551	129.261422
DQM971	POP-1	4-cell	48	BG	2172.308	NA	NA
DQM971	POP-1	4-cell	49	AC	4135.722	1927.852	94.87609068
DQM971	POP-1	4-cell	49	VU	4504.345	2296.475	113.0172702
DQM971	POP-1	4-cell	49	VU	4777.413	2569.543	126.4558663
DQM971	POP-1	4-cell	49	VU	5286.547	3078.677	151.5120654
DQM971	POP-1	4-cell	49	BG	2207.87	NA	NA
DQM971	POP-1	4-cell	52	AC	4130.824	1953.693	96.14781334
DQM971	POP-1	4-cell	52	VU	4805.214	2628.083	129.3368168
DQM971	POP-1	4-cell	52	VU	4739.983	2562.852	126.1265796
DQM971	POP-1	4-cell	52	VU	4764.326	2587.195	127.3245806
DQM971	POP-1	4-cell	52	BG	2177.131	NA	NA
DQM971	POP-1	4-cell	53	AC	4463.383	1985.967	97.73612559
DQM971	POP-1	4-cell	53	VU	5042.395	2564.979	126.2312564
DQM971	POP-1	4-cell	53	VU	5068.594	2591.178	127.5205975
DQM971	POP-1	4-cell	53	VU	4772.803	2295.387	112.963726
DQM971	POP-1	4-cell	53	BG	2477.416	NA	NA
DQM971	POP-1	4-cell	54	AC	4214.361	2093.879	103.0468386
DQM971	POP-1	4-cell	54	VU	4653.718	2533.236	124.6690765
DQM971	POP-1	4-cell	54	VU	4913.462	2792.98	137.4519537
DQM971	POP-1	4-cell	54	VU	4770.389	2649.907	130.4108494
DQM971	POP-1	4-cell	54	BG	2120.482	NA	NA
DQM971	POP-1	4-cell	57	AC	4306.624	2184.904	107.5264855
DQM971	POP-1	4-cell	57	VU	5014.246	2892.526	142.3509476
DQM971	POP-1	4-cell	57	VU	4874.789	2753.069	135.4877989
DQM971	POP-1	4-cell	57	VU	4848.747	2727.027	134.2061844
DQM971	POP-1	4-cell	57	BG	2121.72	NA	NA
DQM971	POP-1	4-cell	58	AC	4333.183	2187.405	107.6495681
DQM971	POP-1	4-cell	58	VU	4852.69	2706.912	133.2162575
DQM971	POP-1	4-cell	58	VU	4801.511	2655.733	130.6975665
DQM971	POP-1	4-cell	58	VU	5027.445	2881.667	141.8165397
DQM971	POP-1	4-cell	58	BG	2145.778	NA	NA
DQM971	POP-1	4-cell	59	AC	4198.618	2094.412	103.0730693
DQM971	POP-1	4-cell	59	VU	4771.37	2667.164	131.2601245
DQM971	POP-1	4-cell	59	VU	4728.963	2624.757	129.1731332
DQM971	POP-1	4-cell	59	VU	4795.382	2691.176	132.4418359
DQM971	POP-1	4-cell	59	BG	2104.206	NA	NA
DQM971	POP-1	4-cell	61	AC	4367.701	2211.264	108.8237498
DQM971	POP-1	4-cell	61	VU	4675.63	2519.193	123.9779732
DQM971	POP-1	4-cell	61	VU	4937.176	2780.739	136.8495328
DQM971	POP-1	4-cell	61	VU	4844.688	2688.251	132.2978868
DQM971	POP-1	4-cell	61	BG	2156.437	NA	NA
DQM971	POP-1	4-cell	62	AC	4189.314	2071.236	101.9325003
DQM971	POP-1	4-cell	62	VU	5017.215	2899.137	142.6762972
DQM971	POP-1	4-cell	62	VU	4835.43	2717.352	133.730045
DQM971	POP-1	4-cell	62	VU	4620.724	2502.646	123.1636396
DQM971	POP-1	4-cell	62	BG	2118.078	NA	NA
DQM971	POP-1	4-cell	63	AC	4067.097	1954.772	96.20091456
DQM971	POP-1	4-cell	63	VU	4535.342	2423.017	119.2448282
DQM971	POP-1	4-cell	63	VU	4459.856	2347.531	115.5299079
DQM971	POP-1	4-cell	63	VU	4564.52	2452.195	120.6807759
DQM971	POP-1	4-cell	63	BG	2112.325	NA	NA
DQM971	POP-1	4-cell	67	AC	4219.44	2110.404	103.8600895
DQM971	POP-1	4-cell	67	VU	4538.347	2429.311	119.5545772
DQM971	POP-1	4-cell	67	VU	4414.264	2305.228	113.4480348
DQM971	POP-1	4-cell	67	VU	4617.042	2508.006	123.4274232
DQM971	POP-1	4-cell	67	BG	2109.036	NA	NA
DQM971	POP-1	4-cell	79	AC	4051.183	1930.036	94.98357268
DQM971	POP-1	4-cell	79	VU	4673.17	2552.023	125.593648
DQM971	POP-1	4-cell	79	VU	4811.919	2690.772	132.4219537
DQM971	POP-1	4-cell	79	VU	4662.243	2541.096	125.0558936
DQM971	POP-1	4-cell	79	BG	2121.147	NA	NA
DQM971	POP-1	4-cell	85	AC	4329.734	2128.7	104.7604973
DQM971	POP-1	4-cell	85	VU	4681.415	2480.381	122.0679039
DQM971	POP-1	4-cell	85	VU	4656.75	2455.716	120.8540562
DQM971	POP-1	4-cell	85	VU	4460.522	2259.488	111.1970153
DQM971	POP-1	4-cell	85	BG	2201.034	NA	NA
DQM971	POP-1	4-cell	89	AC	4389.375	1454.346	71.57326547
DQM971	POP-1	4-cell	89	VU	4854.847	1919.818	94.48071048
DQM971	POP-1	4-cell	89	VU	4794.189	1859.16	91.49552598
DQM971	POP-1	4-cell	89	VU	4717.123	1782.094	87.70284853
DQM971	POP-1	4-cell	89	BG	2935.029	NA	NA
DQM971	POP-1	4-cell	90	AC	4356.469	2175.564	107.0668326
DQM971	POP-1	4-cell	90	VU	4907.38	2726.475	134.1790186
DQM971	POP-1	4-cell	90	VU	4420.97	2240.065	110.2411441
DQM971	POP-1	4-cell	90	VU	4726.945	2546.04	125.2992045
DQM971	POP-1	4-cell	90	BG	2180.905	NA	NA
DQM971	POP-1	4-cell	91	AC	4301.641	2103.374	103.5141195
DQM971	POP-1	4-cell	91	VU	4722.425	2524.158	124.2223175
DQM971	POP-1	4-cell	91	VU	4935.092	2736.825	134.688377
DQM971	POP-1	4-cell	91	VU	4852.548	2654.281	130.6261087
DQM971	POP-1	4-cell	91	BG	2198.267	NA	NA
DQM971	POP-1	4-cell	92	AC	3616.908	1484.955	73.07963746
DQM971	POP-1	4-cell	92	VU	4111.11	1979.157	97.40098255
DQM971	POP-1	4-cell	92	VU	4160.314	2028.361	99.82247713
DQM971	POP-1	4-cell	92	VU	4092.296	1960.343	96.47508224
DQM971	POP-1	4-cell	92	BG	2131.953	NA	NA
DQM971	POP-1	4-cell	93	AC	4188.461	1988.035	97.83789883
DQM971	POP-1	4-cell	93	VU	4664.352	2463.926	121.2580979
DQM971	POP-1	4-cell	93	VU	4589.592	2389.166	117.5789065
DQM971	POP-1	4-cell	93	VU	5449.847	3249.421	159.9149527
DQM971	POP-1	4-cell	93	BG	2200.426	NA	NA
DQM989	UNC-37	L2	1	AC-VU	8636.092	6527.849	90.94331212
DQM989	UNC-37	L2	1	AC-VU	8836.604	6728.361	93.73676298
DQM989	UNC-37	L2	1	BG	2108.243	NA	NA
DQM989	UNC-37	L2	2	AC-VU	9094.651	6845.611	95.37024184
DQM989	UNC-37	L2	2	AC-VU	8716.394	6467.354	90.10052062
DQM989	UNC-37	L2	2	BG	2249.04	NA	NA
DQM989	UNC-37	L2	3	AC-VU	9164.355	7057.234	98.31848659
DQM989	UNC-37	L2	3	AC-VU	8711.511	6604.39	92.00964991
DQM989	UNC-37	L2	3	BG	2107.121	NA	NA
DQM989	UNC-37	L2	4	AC-VU	9104.886	6986.593	97.33434518
DQM989	UNC-37	L2	4	AC-VU	9340.99	7222.697	100.6236492
DQM989	UNC-37	L2	4	BG	2118.293	NA	NA
DQM989	UNC-37	L2	5	AC-VU	8324.459	6191.412	86.25620997
DQM989	UNC-37	L2	5	AC-VU	8378.123	6245.076	87.00383478
DQM989	UNC-37	L2	5	BG	2133.047	NA	NA
DQM989	UNC-37	L2	6	AC-VU	8665.464	6551.599	91.27418737
DQM989	UNC-37	L2	6	AC-VU	10098.359	7984.494	111.2366922
DQM989	UNC-37	L2	6	BG	2113.865	NA	NA
DQM989	UNC-37	L2	7	AC-VU	9316.053	7178.872	100.0130973
DQM989	UNC-37	L2	7	AC-VU	9958.853	7821.672	108.968323
DQM989	UNC-37	L2	7	BG	2137.181	NA	NA
DQM989	UNC-37	L2	8	AC-VU	8574.394	6345.713	88.40586815
DQM989	UNC-37	L2	8	AC-VU	9109.351	6880.67	95.85866944
DQM989	UNC-37	L2	8	BG	2228.681	NA	NA
DQM989	UNC-37	L2	9	AC-VU	8024.128	5902.371	82.22940943
DQM989	UNC-37	L2	9	AC-VU	7039.489	4917.732	68.51182315
DQM989	UNC-37	L2	9	BG	2121.757	NA	NA
DQM989	UNC-37	L2	10	AC-VU	8513.512	6385.329	88.957782
DQM989	UNC-37	L2	10	AC-VU	9748.209	7620.026	106.1590737
DQM989	UNC-37	L2	10	BG	2128.183	NA	NA
DQM989	UNC-37	L2	11	AC-VU	8803.026	6675.975	93.00694274
DQM989	UNC-37	L2	11	AC-VU	9095.644	6968.593	97.08357657
DQM989	UNC-37	L2	11	BG	2127.051	NA	NA
DQM989	UNC-37	L2	12	AC-VU	8322.304	6217.045	86.6133184
DQM989	UNC-37	L2	12	AC-VU	9253.06	7147.801	99.58022885
DQM989	UNC-37	L2	12	BG	2105.259	NA	NA
DQM989	UNC-37	L2	13	AC-VU	9281.165	7119.387	99.18437667
DQM989	UNC-37	L2	13	AC-VU	9326.885	7165.107	99.82132894
DQM989	UNC-37	L2	13	BG	2161.778	NA	NA
DQM989	UNC-37	L2	14	AC-VU	8928.399	6680.517	93.07022002
DQM989	UNC-37	L2	14	AC-VU	10050.128	7802.246	108.6976879
DQM989	UNC-37	L2	14	BG	2247.882	NA	NA
DQM989	UNC-37	L2	15	AC-VU	9613.178	7478.666	104.1897042
DQM989	UNC-37	L2	15	AC-VU	9359.311	7224.799	100.6529334
DQM989	UNC-37	L2	15	BG	2134.512	NA	NA
DQM989	UNC-37	L2	16	AC-VU	9864.091	7600.719	105.8900965
DQM989	UNC-37	L2	16	AC-VU	9421.773	7158.401	99.7279037
DQM989	UNC-37	L2	16	BG	2263.372	NA	NA
DQM989	UNC-37	L2	17	AC-VU	9242.011	7130.355	99.33717834
DQM989	UNC-37	L2	17	AC-VU	10188.22	8076.564	112.5193736
DQM989	UNC-37	L2	17	BG	2111.656	NA	NA
DQM989	UNC-37	L2	18	AC-VU	8145.646	6029.125	83.99529412
DQM989	UNC-37	L2	18	AC-VU	9841.006	7724.485	107.6143536
DQM989	UNC-37	L2	18	BG	2116.521	NA	NA
DQM989	UNC-37	L2	19	AC-VU	8891.126	6764.785	94.2442072
DQM989	UNC-37	L2	19	AC-VU	9747.277	7620.936	106.1717514
DQM989	UNC-37	L2	19	BG	2126.341	NA	NA
DQM989	UNC-37	L2	20	AC-VU	8606.654	6291.942	87.65675265
DQM989	UNC-37	L2	20	AC-VU	8917.367	6602.655	91.9854786
DQM989	UNC-37	L2	20	BG	2314.712	NA	NA
DQM989	UNC-37	L2	21	AC-VU	10768.752	8626.612	120.1824165
DQM989	UNC-37	L2	21	AC-VU	10395.232	8253.092	114.9786893
DQM989	UNC-37	L2	21	BG	2142.14	NA	NA
DQM989	UNC-37	L2	22	AC-VU	8492.544	6340.301	88.33047039
DQM989	UNC-37	L2	22	AC-VU	8367.394	6215.151	86.58693197
DQM989	UNC-37	L2	22	BG	2152.243	NA	NA
DQM989	UNC-37	L2	23a	AC-VU	8696.074	6502.71	90.5930859
DQM989	UNC-37	L2	23a	AC-VU	11193.206	8999.842	125.3821037
DQM989	UNC-37	L2	23a	BG	2193.364	NA	NA
DQM989	UNC-37	L2	23b	AC-VU	9523.077	7296.673	101.6542524
DQM989	UNC-37	L2	23b	AC-VU	10601.886	8375.482	116.6837765
DQM989	UNC-37	L2	23b	BG	2226.404	NA	NA
DQM989	UNC-37	L2	24	AC-VU	8884.044	6763.051	94.22004982
DQM989	UNC-37	L2	24	AC-VU	9517.545	7396.552	103.0457257
DQM989	UNC-37	L2	24	BG	2120.993	NA	NA
DQM989	UNC-37	L2	25	AC-VU	8455.432	6340.432	88.33229543
DQM989	UNC-37	L2	25	AC-VU	10379.772	8264.772	115.1414102
DQM989	UNC-37	L2	25	BG	2115	NA	NA
DQM989	UNC-37	L2	26	AC-VU	9604.132	7431.211	103.5285806
DQM989	UNC-37	L2	26	AC-VU	8589.778	6416.857	89.39701715
DQM989	UNC-37	L2	26	BG	2172.921	NA	NA
DQM989	UNC-37	L2	27	AC-VU	10017.717	7788.262	108.5028685
DQM989	UNC-37	L2	27	AC-VU	10146.276	7916.821	110.2938998
DQM989	UNC-37	L2	27	BG	2229.455	NA	NA
DQM989	UNC-37	L2	28	AC-VU	8790.693	6599.834	91.94617759
DQM989	UNC-37	L2	28	AC-VU	9922.082	7731.223	107.7082246
DQM989	UNC-37	L2	28	BG	2190.859	NA	NA
DQM989	UNC-37	L2	29	AC-VU	9707.78	7587.734	105.7091948
DQM989	UNC-37	L2	29	AC-VU	11654.427	9534.381	132.8290816
DQM989	UNC-37	L2	29	BG	2120.046	NA	NA
DQM989	UNC-37	L2	30	AC-VU	11351.711	9197.528	128.1361839
DQM989	UNC-37	L2	30	AC-VU	11662.281	9508.098	132.4629176
DQM989	UNC-37	L2	30	BG	2154.183	NA	NA
DQM989	UNC-37	1-cell	3	AC	13042.337	10609.826	147.8117397
DQM989	UNC-37	1-cell	3	VU	11153.967	8721.456	121.5037442
DQM989	UNC-37	1-cell	3	VU	11964.543	9532.032	132.7963562
DQM989	UNC-37	1-cell	3	VU	12160.119	9727.608	135.5210408
DQM989	UNC-37	1-cell	3	BG	2432.511	NA	NA
DQM989	UNC-37	1-cell	4	AC	15160.422	13012.217	181.2808648
DQM989	UNC-37	1-cell	4	VU	13233.232	11085.027	154.432045
DQM989	UNC-37	1-cell	4	VU	13185.309	11037.104	153.7644014
DQM989	UNC-37	1-cell	4	VU	13622.146	11473.941	159.8502351
DQM989	UNC-37	1-cell	4	BG	2148.205	NA	NA
DQM989	UNC-37	1-cell	6	AC	12283.626	9927.3	138.3030677
DQM989	UNC-37	1-cell	6	VU	10920.005	8563.679	119.3056598
DQM989	UNC-37	1-cell	6	VU	11335.371	8979.045	125.0923684
DQM989	UNC-37	1-cell	6	VU	8765.578	6409.252	89.29106741
DQM989	UNC-37	1-cell	6	BG	2356.326	NA	NA
DQM989	UNC-37	1-cell	7	AC	12131.775	10005.97	139.3990659
DQM989	UNC-37	1-cell	7	VU	9967.178	7841.373	109.2427892
DQM989	UNC-37	1-cell	7	VU	10092.781	7966.976	110.9926386
DQM989	UNC-37	1-cell	7	VU	9810.991	7685.186	107.066856
DQM989	UNC-37	1-cell	7	BG	2125.805	NA	NA
DQM989	UNC-37	1-cell	8	AC	14903.648	12520.251	174.4269965
DQM989	UNC-37	1-cell	8	VU	11654	9270.603	129.1542348
DQM989	UNC-37	1-cell	8	VU	13250.081	10866.684	151.3901799
DQM989	UNC-37	1-cell	8	VU	12738.182	10354.785	144.2586132
DQM989	UNC-37	1-cell	8	BG	2383.397	NA	NA
DQM989	UNC-37	1-cell	9	AC	12343.941	10213.019	142.2835875
DQM989	UNC-37	1-cell	9	VU	11971.344	9840.422	137.0927191
DQM989	UNC-37	1-cell	9	VU	11203.585	9072.663	126.3966159
DQM989	UNC-37	1-cell	9	VU	11086.581	8955.659	124.7665643
DQM989	UNC-37	1-cell	9	BG	2130.922	NA	NA
DQM989	UNC-37	1-cell	11	AC	12911.354	10756.37	149.8533306
DQM989	UNC-37	1-cell	11	VU	11756.513	9601.529	133.7645599
DQM989	UNC-37	1-cell	11	VU	11665.077	9510.093	132.4907111
DQM989	UNC-37	1-cell	11	VU	9845.771	7690.787	107.1448869
DQM989	UNC-37	1-cell	11	BG	2154.984	NA	NA
DQM989	UNC-37	1-cell	14	AC	11750.777	9591.248	133.6213292
DQM989	UNC-37	1-cell	14	VU	11174.467	9014.938	125.5924149
DQM989	UNC-37	1-cell	14	VU	10640.046	8480.517	118.147081
DQM989	UNC-37	1-cell	14	VU	11870.036	9710.507	135.2827967
DQM989	UNC-37	1-cell	14	BG	2159.529	NA	NA
DQM989	UNC-37	1-cell	16	AC	11998.255	9872.494	137.539533
DQM989	UNC-37	1-cell	16	VU	12377.914	10252.153	142.8287864
DQM989	UNC-37	1-cell	16	VU	11863.712	9737.951	135.6651352
DQM989	UNC-37	1-cell	16	VU	11700.974	9575.213	133.3979362
DQM989	UNC-37	1-cell	16	BG	2125.761	NA	NA
DQM989	UNC-37	1-cell	18	AC	12161.706	10042.278	139.904894
DQM989	UNC-37	1-cell	18	VU	11894.911	9775.483	136.1880156
DQM989	UNC-37	1-cell	18	VU	11651.229	9531.801	132.7931381
DQM989	UNC-37	1-cell	18	VU	11892.554	9773.126	136.1551789
DQM989	UNC-37	1-cell	18	BG	2119.428	NA	NA
DQM989	UNC-37	1-cell	19	AC	13969.842	11849.364	165.0804742
DQM989	UNC-37	1-cell	19	VU	11164.876	9044.398	126.0028396
DQM989	UNC-37	1-cell	19	VU	11755.099	9634.621	134.2255841
DQM989	UNC-37	1-cell	19	VU	NA	NA	NA
DQM989	UNC-37	1-cell	19	BG	2120.478	NA	NA
DQM989	UNC-37	1-cell	20	AC	12394.617	10287.219	143.3173115
DQM989	UNC-37	1-cell	20	VU	12279.885	10172.487	141.7189124
DQM989	UNC-37	1-cell	20	VU	NA	NA	NA
DQM989	UNC-37	1-cell	20	VU	NA	NA	NA
DQM989	UNC-37	1-cell	20	BG	2107.398	NA	NA
DQM989	UNC-37	1-cell	21	AC	12709.056	10556.419	147.0676953
DQM989	UNC-37	1-cell	21	VU	11250.584	9097.947	126.7488623
DQM989	UNC-37	1-cell	21	VU	11608.987	9456.35	131.7419857
DQM989	UNC-37	1-cell	21	VU	NA	NA	NA
DQM989	UNC-37	1-cell	21	BG	2152.637	NA	NA
DQM989	UNC-37	1-cell	27	AC	11827.596	9701.099	135.1517283
DQM989	UNC-37	1-cell	27	VU	11177.876	9051.379	126.100096
DQM989	UNC-37	1-cell	27	VU	10826.477	8699.98	121.2045494
DQM989	UNC-37	1-cell	27	VU	10603.816	8477.319	118.1025278
DQM989	UNC-37	1-cell	27	BG	2126.497	NA	NA
DQM989	UNC-37	1-cell	30	AC	12603.231	10475.566	145.9412845
DQM989	UNC-37	1-cell	30	VU	11477.803	9350.138	130.2622837
DQM989	UNC-37	1-cell	30	VU	11870.422	9742.757	135.7320904
DQM989	UNC-37	1-cell	30	VU	11224.467	9096.802	126.7329106
DQM989	UNC-37	1-cell	30	BG	2127.665	NA	NA
DQM989	UNC-37	1-cell	35	AC	12495.726	10375.82	144.5516642
DQM989	UNC-37	1-cell	35	VU	12248.378	10128.472	141.1057134
DQM989	UNC-37	1-cell	35	VU	12181.956	10062.05	140.1803494
DQM989	UNC-37	1-cell	35	VU	12853.345	10733.439	149.5338653
DQM989	UNC-37	1-cell	35	BG	2119.906	NA	NA
DQM989	UNC-37	1-cell	38	AC	12672.582	10561.045	147.1321429
DQM989	UNC-37	1-cell	38	VU	13060.825	10949.288	152.540985
DQM989	UNC-37	1-cell	38	VU	12385.318	10273.781	143.1300988
DQM989	UNC-37	1-cell	38	VU	13943.335	11831.798	164.8357519
DQM989	UNC-37	1-cell	38	BG	2111.537	NA	NA
DQM989	UNC-37	1-cell	39	AC	13075.153	10953.734	152.6029248
DQM989	UNC-37	1-cell	39	VU	11479.952	9358.533	130.3792394
DQM989	UNC-37	1-cell	39	VU	12059.848	9938.429	138.4581124
DQM989	UNC-37	1-cell	39	VU	NA	NA	NA
DQM989	UNC-37	1-cell	39	BG	2121.419	NA	NA
DQM989	UNC-37	1-cell	40	AC	10999.464	8887.898	123.8225458
DQM989	UNC-37	1-cell	40	VU	10680.513	8568.947	119.3790514
DQM989	UNC-37	1-cell	40	VU	10794.336	8682.77	120.9647867
DQM989	UNC-37	1-cell	40	VU	NA	NA	NA
DQM989	UNC-37	1-cell	40	BG	2111.566	NA	NA
DQM989	UNC-37	1-cell	44	AC	12370.607	10220.898	142.3933545
DQM989	UNC-37	1-cell	44	VU	12170.878	10021.169	139.6108121
DQM989	UNC-37	1-cell	44	VU	11330.942	9181.233	127.9091686
DQM989	UNC-37	1-cell	44	VU	11158.05	9008.341	125.5005082
DQM989	UNC-37	1-cell	44	BG	2149.709	NA	NA
DQM989	UNC-37	1-cell	46	AC	12230.384	10112.494	140.8831145
DQM989	UNC-37	1-cell	46	VU	10557.558	8439.668	117.5779895
DQM989	UNC-37	1-cell	46	VU	11636.612	9518.722	132.6109268
DQM989	UNC-37	1-cell	46	VU	12349.334	10231.444	142.5402771
DQM989	UNC-37	1-cell	46	BG	2117.89	NA	NA
DQM989	UNC-37	1-cell	49	AC	13102.331	10968.397	152.8072037
DQM989	UNC-37	1-cell	49	VU	12022.657	9888.723	137.7656288
DQM989	UNC-37	1-cell	49	VU	11100.39	8966.456	124.9169836
DQM989	UNC-37	1-cell	49	VU	NA	NA	NA
DQM989	UNC-37	1-cell	49	BG	2133.934	NA	NA
DQM989	UNC-37	1-cell	51	AC	11148.601	8998.005	125.3565113
DQM989	UNC-37	1-cell	51	VU	11926.911	9776.315	136.1996067
DQM989	UNC-37	1-cell	51	VU	12923.374	10772.778	150.0819201
DQM989	UNC-37	1-cell	51	VU	NA	NA	NA
DQM989	UNC-37	1-cell	51	BG	2150.596	NA	NA
DQM989	UNC-37	1-cell	54	AC	12604.203	10314.192	143.6930882
DQM989	UNC-37	1-cell	54	VU	13441.174	11151.163	155.3534246
DQM989	UNC-37	1-cell	54	VU	11794.297	9504.286	132.4098104
DQM989	UNC-37	1-cell	54	VU	10777.296	8487.285	118.24137
DQM989	UNC-37	1-cell	54	BG	2290.011	NA	NA
DQM989	UNC-37	1-cell	57b	AC	11060.831	8625.547	120.1675794
DQM989	UNC-37	1-cell	57b	VU	11249.71	8814.426	122.7989641
DQM989	UNC-37	1-cell	57b	VU	12284.731	9849.447	137.2184517
DQM989	UNC-37	1-cell	57b	VU	NA	NA	NA
DQM989	UNC-37	1-cell	57b	BG	2435.284	NA	NA
DQM989	UNC-37	1-cell	58	AC	10384.494	7886.887	109.8768716
DQM989	UNC-37	1-cell	58	VU	10336.586	7838.979	109.209437
DQM989	UNC-37	1-cell	58	VU	NA	NA	NA
DQM989	UNC-37	1-cell	58	VU	NA	NA	NA
DQM989	UNC-37	1-cell	58	BG	2497.607	NA	NA
DQM989	UNC-37	1-cell	59	AC	12460.44	10335.743	143.9933279
DQM989	UNC-37	1-cell	59	VU	10670.649	8545.952	119.0586945
DQM989	UNC-37	1-cell	59	VU	11881.27	9756.573	135.9245693
DQM989	UNC-37	1-cell	59	VU	12853.579	10728.882	149.4703791
DQM989	UNC-37	1-cell	59	BG	2124.697	NA	NA
DQM989	UNC-37	1-cell	60	AC	13156.631	11002.412	153.2810867
DQM989	UNC-37	1-cell	60	VU	13039.629	10885.41	151.6510629
DQM989	UNC-37	1-cell	60	VU	12737.16	10582.941	147.437189
DQM989	UNC-37	1-cell	60	VU	13250.252	11096.033	154.585376
DQM989	UNC-37	1-cell	60	BG	2154.219	NA	NA
DQM989	UNC-37	1-cell	61b	AC	13565.586	11362.674	158.300109
DQM989	UNC-37	1-cell	61b	VU	12770.642	10567.73	147.2252756
DQM989	UNC-37	1-cell	61b	VU	13621.466	11418.554	159.0786062
DQM989	UNC-37	1-cell	61b	VU	12917.083	10714.171	149.2654314
DQM989	UNC-37	1-cell	61b	BG	2202.912	NA	NA
DQM989	UNC-37	1-cell	62	AC	11486.088	9349.593	130.254691
DQM989	UNC-37	1-cell	62	VU	10804.13	8667.635	120.7539321
DQM989	UNC-37	1-cell	62	VU	12267.817	10131.322	141.1454185
DQM989	UNC-37	1-cell	62	VU	NA	NA	NA
DQM989	UNC-37	1-cell	62	BG	2136.495	NA	NA
DQM989	UNC-37	1-cell	66	AC	12515.862	10384.288	144.6696369
DQM989	UNC-37	1-cell	66	VU	12024.125	9892.551	137.8189589
DQM989	UNC-37	1-cell	66	VU	11295.464	9163.89	127.6675531
DQM989	UNC-37	1-cell	66	VU	NA	NA	NA
DQM989	UNC-37	1-cell	66	BG	2131.574	NA	NA
DQM989	UNC-37	1-cell	67	AC	13492.612	11320.401	157.7111789
DQM989	UNC-37	1-cell	67	VU	12825.828	10653.617	148.421818
DQM989	UNC-37	1-cell	67	VU	13253.797	11081.586	154.3841064
DQM989	UNC-37	1-cell	67	VU	14046.822	11874.611	165.4322051
DQM989	UNC-37	1-cell	67	BG	2172.211	NA	NA
DQM989	UNC-37	2-cell	1	AC	10942.532	8781.365	122.3383718
DQM989	UNC-37	2-cell	1	VU	9365.369	7204.202	100.3659844
DQM989	UNC-37	2-cell	1	VU	10973.938	8812.771	122.7759073
DQM989	UNC-37	2-cell	1	VU	10864.715	8703.548	121.2542573
DQM989	UNC-37	2-cell	1	BG	2161.167	NA	NA
DQM989	UNC-37	2-cell	2	AC	12979.593	10868.609	151.4169983
DQM989	UNC-37	2-cell	2	VU	11554.006	9443.022	131.5563055
DQM989	UNC-37	2-cell	2	VU	13852.092	11741.108	163.5722961
DQM989	UNC-37	2-cell	2	VU	13374.882	11263.898	156.9240023
DQM989	UNC-37	2-cell	2	BG	2110.984	NA	NA
DQM989	UNC-37	2-cell	5	AC	12054.998	9897.4	137.8865132
DQM989	UNC-37	2-cell	5	VU	11771.499	9613.901	133.9369215
DQM989	UNC-37	2-cell	5	VU	12485.94	10328.342	143.8902202
DQM989	UNC-37	2-cell	5	VU	NA	NA	NA
DQM989	UNC-37	2-cell	5	BG	2157.598	NA	NA
DQM989	UNC-37	2-cell	10	AC	11255.761	9058.024	126.1926714
DQM989	UNC-37	2-cell	10	VU	11209.211	9011.474	125.5441559
DQM989	UNC-37	2-cell	10	VU	11744.196	9546.459	132.9973473
DQM989	UNC-37	2-cell	10	VU	11963.9	9766.163	136.0581732
DQM989	UNC-37	2-cell	10	BG	2197.737	NA	NA
DQM989	UNC-37	2-cell	12	AC	13456.617	11288.921	157.2726125
DQM989	UNC-37	2-cell	12	VU	14021.269	11853.573	165.1391123
DQM989	UNC-37	2-cell	12	VU	12769.015	10601.319	147.6932237
DQM989	UNC-37	2-cell	12	VU	12350.78	10183.084	141.8665454
DQM989	UNC-37	2-cell	12	BG	2167.696	NA	NA
DQM989	UNC-37	2-cell	13	AC	13871.272	11757.621	163.8023484
DQM989	UNC-37	2-cell	13	VU	11497.981	9384.33	130.7386326
DQM989	UNC-37	2-cell	13	VU	11644.364	9530.713	132.7779805
DQM989	UNC-37	2-cell	13	VU	13547.265	11433.614	159.2884159
DQM989	UNC-37	2-cell	13	BG	2113.651	NA	NA
DQM989	UNC-37	2-cell	15	AC	14052.581	11872.715	165.4057908
DQM989	UNC-37	2-cell	15	VU	14291.866	12112	168.7394112
DQM989	UNC-37	2-cell	15	VU	14457.928	12278.062	171.0529188
DQM989	UNC-37	2-cell	15	VU	15136.785	12956.919	180.5104758
DQM989	UNC-37	2-cell	15	BG	2179.866	NA	NA
DQM989	UNC-37	2-cell	17	AC	12250.958	10144.227	141.3252056
DQM989	UNC-37	2-cell	17	VU	13523.165	11416.434	159.0490712
DQM989	UNC-37	2-cell	17	VU	NA	NA	NA
DQM989	UNC-37	2-cell	17	VU	NA	NA	NA
DQM989	UNC-37	2-cell	17	BG	2106.731	NA	NA
DQM989	UNC-37	2-cell	22	AC	13561.047	11445.418	159.4528644
DQM989	UNC-37	2-cell	22	VU	12526.508	10410.879	145.0400918
DQM989	UNC-37	2-cell	22	VU	14350.915	12235.286	170.4569811
DQM989	UNC-37	2-cell	22	VU	11787.165	9671.536	134.7398687
DQM989	UNC-37	2-cell	22	BG	2115.629	NA	NA
DQM989	UNC-37	2-cell	23	AC	12253.188	10125.289	141.0613692
DQM989	UNC-37	2-cell	23	VU	12525.63	10397.731	144.8569193
DQM989	UNC-37	2-cell	23	VU	12965.876	10837.977	150.9902458
DQM989	UNC-37	2-cell	23	VU	11616.06	9488.161	132.1851635
DQM989	UNC-37	2-cell	23	BG	2127.899	NA	NA
DQM989	UNC-37	2-cell	24	AC	12192.694	10055.998	140.0960354
DQM989	UNC-37	2-cell	24	VU	10491.735	8355.039	116.398973
DQM989	UNC-37	2-cell	24	VU	11157.81	9021.114	125.6784564
DQM989	UNC-37	2-cell	24	VU	10578.408	8441.712	117.6064657
DQM989	UNC-37	2-cell	24	BG	2136.696	NA	NA
DQM989	UNC-37	2-cell	25	AC	13285.147	10987.192	153.0690479
DQM989	UNC-37	2-cell	25	VU	11494.901	9196.946	128.1280757
DQM989	UNC-37	2-cell	25	VU	12551.696	10253.741	142.8509097
DQM989	UNC-37	2-cell	25	VU	12417.225	10119.27	140.977515
DQM989	UNC-37	2-cell	25	BG	2297.955	NA	NA
DQM989	UNC-37	2-cell	28	AC	12792.063	10671.608	148.6724612
DQM989	UNC-37	2-cell	28	VU	13017.672	10897.217	151.8155532
DQM989	UNC-37	2-cell	28	VU	11698.04	9577.585	133.4309819
DQM989	UNC-37	2-cell	28	VU	NA	NA	NA
DQM989	UNC-37	2-cell	28	BG	2120.455	NA	NA
DQM989	UNC-37	2-cell	29	AC	13401.07	11284.157	157.2062424
DQM989	UNC-37	2-cell	29	VU	14429.995	12313.082	171.540803
DQM989	UNC-37	2-cell	29	VU	11578.37	9461.457	131.8131343
DQM989	UNC-37	2-cell	29	VU	11937.202	9820.289	136.8122344
DQM989	UNC-37	2-cell	29	BG	2116.913	NA	NA
DQM989	UNC-37	2-cell	31	AC	12473.618	10344.667	144.1176534
DQM989	UNC-37	2-cell	31	VU	12145.567	10016.616	139.5473816
DQM989	UNC-37	2-cell	31	VU	11629.301	9500.35	132.3549756
DQM989	UNC-37	2-cell	31	VU	NA	NA	NA
DQM989	UNC-37	2-cell	31	BG	2128.951	NA	NA
DQM989	UNC-37	2-cell	32	AC	13023.546	10899.426	151.846328
DQM989	UNC-37	2-cell	32	VU	10757.154	8633.034	120.2718852
DQM989	UNC-37	2-cell	32	VU	10316.849	8192.729	114.1377367
DQM989	UNC-37	2-cell	32	VU	9491.287	7367.167	102.6363459
DQM989	UNC-37	2-cell	32	BG	2124.12	NA	NA
DQM989	UNC-37	2-cell	37	AC	14428.436	12262.081	170.830278
DQM989	UNC-37	2-cell	37	VU	14009.424	11843.069	164.9927749
DQM989	UNC-37	2-cell	37	VU	12128.48	9962.125	138.7882353
DQM989	UNC-37	2-cell	37	VU	11151.924	8985.569	125.1832581
DQM989	UNC-37	2-cell	37	BG	2166.355	NA	NA
DQM989	UNC-37	2-cell	41	AC	15235.747	13121.978	182.81001
DQM989	UNC-37	2-cell	41	VU	11810.418	9696.649	135.0897327
DQM989	UNC-37	2-cell	41	VU	13021.961	10908.192	151.9684524
DQM989	UNC-37	2-cell	41	VU	13392.179	11278.41	157.1261775
DQM989	UNC-37	2-cell	41	BG	2113.769	NA	NA
DQM989	UNC-37	2-cell	42	AC	15424.37	13318.031	185.5413399
DQM989	UNC-37	2-cell	42	VU	14721.919	12615.58	175.755081
DQM989	UNC-37	2-cell	42	VU	12603.904	10497.565	146.2477656
DQM989	UNC-37	2-cell	42	VU	13708.627	11602.288	161.6383129
DQM989	UNC-37	2-cell	42	BG	2106.339	NA	NA
DQM989	UNC-37	2-cell	43	AC	12546.739	10342.92	144.0933149
DQM989	UNC-37	2-cell	43	VU	11672.568	9468.749	131.9147235
DQM989	UNC-37	2-cell	43	VU	11363.991	9160.172	127.6157554
DQM989	UNC-37	2-cell	43	VU	10855.074	8651.255	120.5257327
DQM989	UNC-37	2-cell	43	BG	2203.819	NA	NA
DQM989	UNC-37	2-cell	45	AC	14256.1	12116.789	168.8061295
DQM989	UNC-37	2-cell	45	VU	14470.464	12331.153	171.7925608
DQM989	UNC-37	2-cell	45	VU	13680.291	11540.98	160.784195
DQM989	UNC-37	2-cell	45	VU	13293.432	11154.121	155.3946342
DQM989	UNC-37	2-cell	45	BG	2139.311	NA	NA
DQM989	UNC-37	2-cell	47	AC	13017.994	10838.827	151.0020877
DQM989	UNC-37	2-cell	47	VU	14274.897	12095.73	168.5127442
DQM989	UNC-37	2-cell	47	VU	11644.231	9465.064	131.8633856
DQM989	UNC-37	2-cell	47	VU	11496.147	9316.98	129.8003401
DQM989	UNC-37	2-cell	47	BG	2179.167	NA	NA
DQM989	UNC-37	2-cell	48	AC	14075.731	11915.244	165.9982874
DQM989	UNC-37	2-cell	48	VU	12715.875	10555.388	147.0533319
DQM989	UNC-37	2-cell	48	VU	13267.309	11106.822	154.735684
DQM989	UNC-37	2-cell	48	VU	11790.082	9629.595	134.1555639
DQM989	UNC-37	2-cell	48	BG	2160.487	NA	NA
DQM989	UNC-37	2-cell	50	AC	11730.991	9578.387	133.4421551
DQM989	UNC-37	2-cell	50	VU	12916.521	10763.917	149.9584723
DQM989	UNC-37	2-cell	50	VU	10801.474	8648.87	120.4925059
DQM989	UNC-37	2-cell	50	VU	12196.736	10044.132	139.9307232
DQM989	UNC-37	2-cell	50	BG	2152.604	NA	NA
DQM989	UNC-37	2-cell	52	AC	11753.125	9445.811	131.5951607
DQM989	UNC-37	2-cell	52	VU	11871.642	9564.328	133.2462909
DQM989	UNC-37	2-cell	52	VU	12300.893	9993.579	139.2264396
DQM989	UNC-37	2-cell	52	VU	11255.742	8948.428	124.6658249
DQM989	UNC-37	2-cell	52	BG	2307.314	NA	NA
DQM989	UNC-37	2-cell	53	AC	12621.661	10484.79	146.0697895
DQM989	UNC-37	2-cell	53	VU	14133.96	11997.089	167.1385183
DQM989	UNC-37	2-cell	53	VU	13196.15	11059.279	154.0733344
DQM989	UNC-37	2-cell	53	VU	11938.481	9801.61	136.5520063
DQM989	UNC-37	2-cell	53	BG	2136.871	NA	NA
DQM989	UNC-37	2-cell	55	AC	12501.201	10306.032	143.5794065
DQM989	UNC-37	2-cell	55	VU	13015.152	10819.983	150.7395608
DQM989	UNC-37	2-cell	55	VU	13045.251	10850.082	151.1588877
DQM989	UNC-37	2-cell	55	VU	12526.503	10331.334	143.9319035
DQM989	UNC-37	2-cell	55	BG	2195.169	NA	NA
DQM989	UNC-37	2-cell	56	AC	13152.305	11001.06	153.2622512
DQM989	UNC-37	2-cell	56	VU	13292.864	11141.619	155.2204615
DQM989	UNC-37	2-cell	56	VU	12106.486	9955.241	138.6923303
DQM989	UNC-37	2-cell	56	VU	12409.241	10257.996	142.9101886
DQM989	UNC-37	2-cell	56	BG	2151.245	NA	NA
DQM989	UNC-37	2-cell	57a	AC	8896.918	6502.537	90.59067573
DQM989	UNC-37	2-cell	57a	VU	9622.225	7227.844	100.6953551
DQM989	UNC-37	2-cell	57a	VU	10320.809	7926.428	110.4277405
DQM989	UNC-37	2-cell	57a	VU	11132.505	8738.124	121.7359559
DQM989	UNC-37	2-cell	57a	BG	2394.381	NA	NA
DQM989	UNC-37	2-cell	61a	AC	12825.898	10609.476	147.8068637
DQM989	UNC-37	2-cell	61a	VU	11838.712	9622.29	134.0537936
DQM989	UNC-37	2-cell	61a	VU	12577.979	10361.557	144.352958
DQM989	UNC-37	2-cell	61a	VU	12056.791	9840.369	137.0919807
DQM989	UNC-37	2-cell	61a	BG	2216.422	NA	NA
DQM989	UNC-37	2-cell	63	AC	13828.527	11674.504	162.6443965
DQM989	UNC-37	2-cell	63	VU	14356.592	12202.569	170.0011813
DQM989	UNC-37	2-cell	63	VU	12056.169	9902.146	137.9526325
DQM989	UNC-37	2-cell	63	VU	NA	NA	NA
DQM989	UNC-37	2-cell	63	BG	2154.023	NA	NA
DQM989	UNC-37	2-cell	64a	AC	9938.583	7532.858	104.9446849
DQM989	UNC-37	2-cell	64a	VU	11585.992	9180.267	127.8957107
DQM989	UNC-37	2-cell	64a	VU	10536.921	8131.196	113.2804842
DQM989	UNC-37	2-cell	64a	VU	10997.345	8591.62	119.6949224
DQM989	UNC-37	2-cell	64a	BG	2405.725	NA	NA
DQM989	UNC-37	2-cell	64b	AC	13779.667	11332.249	157.8762404
DQM989	UNC-37	2-cell	64b	VU	12358.517	9911.099	138.0773621
DQM989	UNC-37	2-cell	64b	VU	12648.654	10201.236	142.1194316
DQM989	UNC-37	2-cell	64b	VU	NA	NA	NA
DQM989	UNC-37	2-cell	64b	BG	2447.418	NA	NA
DQM989	UNC-37	2-cell	65	AC	11733.814	9608.274	133.8585285
DQM989	UNC-37	2-cell	65	VU	12277.037	10151.497	141.4264883
DQM989	UNC-37	2-cell	65	VU	12773.883	10648.343	148.3483428
DQM989	UNC-37	2-cell	65	VU	12769.548	10644.008	148.2879493
DQM989	UNC-37	2-cell	65	BG	2125.54	NA	NA
DQM989	UNC-37	4-cell	26	AC	13817.321	11565.506	161.1258811
DQM989	UNC-37	4-cell	26	VU	14338.689	12086.874	168.389366
DQM989	UNC-37	4-cell	26	VU	13516.925	11265.11	156.9408874
DQM989	UNC-37	4-cell	26	VU	12354.783	10102.968	140.7504022
DQM989	UNC-37	4-cell	26	BG	2251.815	NA	NA
DQM989	UNC-37	4-cell	33	AC	12994.475	10844.568	151.0820689
DQM989	UNC-37	4-cell	33	VU	12400.608	10250.701	142.8085577
DQM989	UNC-37	4-cell	33	VU	13040.309	10890.402	151.7206094
DQM989	UNC-37	4-cell	33	VU	12552.945	10403.038	144.9308542
DQM989	UNC-37	4-cell	33	BG	2149.907	NA	NA
DQM989	UNC-37	4-cell	34	AC	12104.618	9951.974	138.6468158
DQM989	UNC-37	4-cell	34	VU	12775.569	10622.925	147.9942296
DQM989	UNC-37	4-cell	34	VU	11803.205	9650.561	134.4476536
DQM989	UNC-37	4-cell	34	VU	12333.815	10181.171	141.8398943
DQM989	UNC-37	4-cell	34	BG	2152.644	NA	NA
DQM989	UNC-37	4-cell	36	AC	12195.382	9970.517	138.9051492
DQM989	UNC-37	4-cell	36	VU	11086.762	8861.897	123.4603106
DQM989	UNC-37	4-cell	36	VU	12682.794	10457.929	145.6955731
DQM989	UNC-37	4-cell	36	VU	10714.807	8489.942	118.2783862
DQM989	UNC-37	4-cell	36	BG	2224.865	NA	NA
DQM989	UNC-37	4-cell	68	AC	14288.805	12137.233	169.090947
DQM989	UNC-37	4-cell	68	VU	14688.632	12537.06	174.6611726
DQM989	UNC-37	4-cell	68	VU	13109.311	10957.739	152.6587208
DQM989	UNC-37	4-cell	68	VU	12787.206	10635.634	148.1712862
DQM989	UNC-37	4-cell	68	BG	2151.572	NA	NA
DQM989	UNC-37	4-cell	69	AC	15969.136	13786.697	192.0706022
DQM989	UNC-37	4-cell	69	VU	14804.137	12621.698	175.8403144
DQM989	UNC-37	4-cell	69	VU	13535.637	11353.198	158.1680932
DQM989	UNC-37	4-cell	69	VU	13742.207	11559.768	161.0459417
DQM989	UNC-37	4-cell	69	BG	2182.439	NA	NA
DQM989	UNC-37	4-cell	70	AC	15987.727	13812.769	192.4338266
DQM989	UNC-37	4-cell	70	VU	13361.601	11186.643	155.8477174
DQM989	UNC-37	4-cell	70	VU	14247.794	12072.836	168.1937944
DQM989	UNC-37	4-cell	70	VU	13618.816	11443.858	159.4311311
DQM989	UNC-37	4-cell	70	BG	2174.958	NA	NA
DQM989	UNC-37	4-cell	71	AC	11879.967	9730.027	135.5547413
DQM989	UNC-37	4-cell	71	VU	13025.192	10875.252	151.5095458
DQM989	UNC-37	4-cell	71	VU	11689.135	9539.195	132.8961482
DQM989	UNC-37	4-cell	71	VU	11658.186	9508.246	132.4649795
DQM989	UNC-37	4-cell	71	BG	2149.94	NA	NA
DQM989	UNC-37	4-cell	72	AC	15769.436	13587.539	189.2960147
DQM989	UNC-37	4-cell	72	VU	14295.934	12114.037	168.7677898
DQM989	UNC-37	4-cell	72	VU	14950.579	12768.682	177.8880352
DQM989	UNC-37	4-cell	72	VU	14839.209	12657.312	176.3364741
DQM989	UNC-37	4-cell	72	BG	2181.897	NA	NA
DQM989	UNC-37	4-cell	73	AC	14519.262	12373.44	172.3816859
DQM989	UNC-37	4-cell	73	VU	13143.731	10997.909	153.2183528
DQM989	UNC-37	4-cell	73	VU	12733.345	10587.523	147.5010235
DQM989	UNC-37	4-cell	73	VU	12332.578	10186.756	141.9177022
DQM989	UNC-37	4-cell	73	BG	2145.822	NA	NA
DQM989	UNC-37	4-cell	74	AC	14886.927	12668.509	176.4924661
DQM989	UNC-37	4-cell	74	VU	11872.387	9653.969	134.4951325
DQM989	UNC-37	4-cell	74	VU	11013.423	8795.005	122.5283987
DQM989	UNC-37	4-cell	74	VU	11336.543	9118.125	127.0299739
DQM989	UNC-37	4-cell	74	BG	2218.418	NA	NA
DQM989	UNC-37	4-cell	75	AC	12495.072	10311.793	143.6596664
DQM989	UNC-37	4-cell	75	VU	12426.743	10243.464	142.7077348
DQM989	UNC-37	4-cell	75	VU	13227.782	11044.503	153.8674812
DQM989	UNC-37	4-cell	75	VU	12040.717	9857.438	137.329779
DQM989	UNC-37	4-cell	75	BG	2183.279	NA	NA
DQM989	UNC-37	4-cell	76	AC	12922.916	10754.008	149.8204242
DQM989	UNC-37	4-cell	76	VU	12951.625	10782.717	150.2203862
DQM989	UNC-37	4-cell	76	VU	13377.861	11208.953	156.1585311
DQM989	UNC-37	4-cell	76	VU	12789.996	10621.088	147.9686373
DQM989	UNC-37	4-cell	76	BG	2168.908	NA	NA
DQM989	UNC-37	4-cell	77	AC	14261.327	12059.123	168.0027505
DQM989	UNC-37	4-cell	77	VU	11441.343	9239.139	128.7158912
DQM989	UNC-37	4-cell	77	VU	12284.546	10082.342	140.4630492
DQM989	UNC-37	4-cell	77	VU	13555.579	11353.375	158.1705591
DQM989	UNC-37	4-cell	77	BG	2202.204	NA	NA
DQM989	UNC-37	4-cell	78	AC	14224.745	12064.8	168.0818401
DQM989	UNC-37	4-cell	78	VU	13537.807	11377.862	158.511702
DQM989	UNC-37	4-cell	78	VU	15097.864	12937.919	180.2457756
DQM989	UNC-37	4-cell	78	VU	13811.135	11651.19	162.3195954
DQM989	UNC-37	4-cell	78	BG	2159.945	NA	NA
DQM989	UNC-37	4-cell	79	AC	14447.36	12298.562	171.3385164
DQM989	UNC-37	4-cell	79	VU	14229.797	12080.999	168.307518
DQM989	UNC-37	4-cell	79	VU	13226.975	11078.177	154.3366136
DQM989	UNC-37	4-cell	79	VU	14157.892	12009.094	167.305767
DQM989	UNC-37	4-cell	79	BG	2148.798	NA	NA
DQM989	UNC-37	4-cell	80	AC	12697.904	10560.003	147.1176262
DQM989	UNC-37	4-cell	80	VU	13280.339	11142.438	155.2318715
DQM989	UNC-37	4-cell	80	VU	12783.69	10645.789	148.3127615
DQM989	UNC-37	4-cell	80	VU	11942.541	9804.64	136.594219
DQM989	UNC-37	4-cell	80	BG	2137.901	NA	NA
DQM989	UNC-37	4-cell	81	AC	13973.244	11791.508	164.2744482
DQM989	UNC-37	4-cell	81	VU	12883.724	10701.988	149.0957029
DQM989	UNC-37	4-cell	81	VU	13099.521	10917.785	152.1020981
DQM989	UNC-37	4-cell	81	VU	13592.967	11411.231	158.9765852
DQM989	UNC-37	4-cell	81	BG	2181.736	NA	NA
DQM989	UNC-37	4-cell	82	AC	13998.281	11879.283	165.4972935
DQM989	UNC-37	4-cell	82	VU	14208.712	12089.714	168.4289318
DQM989	UNC-37	4-cell	82	VU	13425.348	11306.35	157.5154261
DQM989	UNC-37	4-cell	82	VU	14148.72	12029.722	167.5931478
DQM989	UNC-37	4-cell	82	BG	2118.998	NA	NA
DQM989	UNC-37	4-cell	83	AC	14385.663	12218.844	170.2279179
DQM989	UNC-37	4-cell	83	VU	15462.632	13295.813	185.2318078
DQM989	UNC-37	4-cell	83	VU	15135.883	12969.064	180.6796749
DQM989	UNC-37	4-cell	83	VU	14345.718	12178.899	169.6714206
DQM989	UNC-37	4-cell	83	BG	2166.819	NA	NA
DQM989	UNC-37	4-cell	84	AC	15688.677	13264.35	184.7934782
DQM989	UNC-37	4-cell	84	VU	13535.391	11111.064	154.7947818
DQM989	UNC-37	4-cell	84	VU	13597.976	11173.649	155.6666903
DQM989	UNC-37	4-cell	84	VU	13685.972	11261.645	156.8926144
DQM989	UNC-37	4-cell	84	BG	2424.327	NA	NA
DQM989	UNC-37	4-cell	85	AC	14329.687	12155.785	169.3494058
DQM989	UNC-37	4-cell	85	VU	11109.581	8935.679	124.4882111
DQM989	UNC-37	4-cell	85	VU	10650.256	8476.354	118.0890838
DQM989	UNC-37	4-cell	85	VU	11774.213	9600.311	133.7475912
DQM989	UNC-37	4-cell	85	BG	2173.902	NA	NA
DQM989	UNC-37	4-cell	86	AC	14436.157	12319.247	171.6266913
DQM989	UNC-37	4-cell	86	VU	11646.649	9529.739	132.7644111
DQM989	UNC-37	4-cell	86	VU	11676.866	9559.956	133.185382
DQM989	UNC-37	4-cell	86	VU	11959.092	9842.182	137.1172387
DQM989	UNC-37	4-cell	86	BG	2116.91	NA	NA
DQM989	UNC-37	4-cell	87	AC	11629.421	9504.742	132.4161632
DQM989	UNC-37	4-cell	87	VU	11413.601	9288.922	129.4094475
DQM989	UNC-37	4-cell	87	VU	12127.23	10002.551	139.3514338
DQM989	UNC-37	4-cell	87	VU	11810.842	9686.163	134.9436461
DQM989	UNC-37	4-cell	87	BG	2124.679	NA	NA
DQM989	UNC-37	4-cell	88	AC	14632.365	12500.667	174.1541602
DQM989	UNC-37	4-cell	88	VU	12341.841	10210.143	142.2435203
DQM989	UNC-37	4-cell	88	VU	12486.55	10354.852	144.2595467
DQM989	UNC-37	4-cell	88	VU	12294.536	10162.838	141.5844864
DQM989	UNC-37	4-cell	88	BG	2131.698	NA	NA
DQM989	UNC-37	4-cell	89	AC	13539.065	11374.256	158.4614647
DQM989	UNC-37	4-cell	89	VU	12346.335	10181.526	141.84484
DQM989	UNC-37	4-cell	89	VU	12221.785	10056.976	140.1096605
DQM989	UNC-37	4-cell	89	VU	13242.317	11077.508	154.3272934
DQM989	UNC-37	4-cell	89	BG	2164.809	NA	NA
DQM989	UNC-37	4-cell	90	AC	14516.487	12298.094	171.3319964
DQM989	UNC-37	4-cell	90	VU	14369.162	12150.769	169.279525
DQM989	UNC-37	4-cell	90	VU	13346.262	11127.869	155.0289021
DQM989	UNC-37	4-cell	90	VU	13427.535	11209.142	156.1611642
DQM989	UNC-37	4-cell	90	BG	2218.393	NA	NA
DQM989	UNC-37	4-cell	91	AC	13023.812	10807.749	150.5691217
DQM989	UNC-37	4-cell	91	VU	11748.698	9532.635	132.804757
DQM989	UNC-37	4-cell	91	VU	13061.546	10845.483	151.0948163
DQM989	UNC-37	4-cell	91	VU	12569.752	10353.689	144.2433442
DQM989	UNC-37	4-cell	91	BG	2216.063	NA	NA
DQM989	UNC-37	4-cell	92	AC	16646.465	14523.479	202.3351465
DQM989	UNC-37	4-cell	92	VU	15989.231	13866.245	193.1788323
DQM989	UNC-37	4-cell	92	VU	14265.44	12142.454	169.1636838
DQM989	UNC-37	4-cell	92	VU	14478.379	12355.393	172.1302625
DQM989	UNC-37	4-cell	92	BG	2122.986	NA	NA
DQM989	UNC-37	4-cell	93	AC	13032.878	10867.344	151.3993748
DQM989	UNC-37	4-cell	93	VU	13420.239	11254.705	156.7959292
DQM989	UNC-37	4-cell	93	VU	12291.471	10125.937	141.0703969
DQM989	UNC-37	4-cell	93	VU	11703.586	9538.052	132.8802244
DQM989	UNC-37	4-cell	93	BG	2165.534	NA	NA
DQM989	UNC-37	4-cell	94	AC	17288.065	15158.195	211.1777492
DQM989	UNC-37	4-cell	94	VU	14169.615	12039.745	167.7327842
DQM989	UNC-37	4-cell	94	VU	15464.769	13334.899	185.7763379
DQM989	UNC-37	4-cell	94	VU	NA	NA	NA
DQM989	UNC-37	4-cell	94	BG	2129.87	NA	NA
DQM989	UNC-37	4-cell	95	AC	13369.606	11175.497	155.6924359
DQM989	UNC-37	4-cell	95	VU	14908.465	12714.356	177.1311876
DQM989	UNC-37	4-cell	95	VU	13966.724	11772.615	164.0112387
DQM989	UNC-37	4-cell	95	VU	13914.825	11720.716	163.2882031
DQM989	UNC-37	4-cell	95	BG	2194.109	NA	NA
DQM989	UNC-37	4-cell	96	AC	15868.297	13638.736	190.0092703
DQM989	UNC-37	4-cell	96	VU	14276.58	12047.019	167.8341226
DQM989	UNC-37	4-cell	96	VU	13317.719	11088.158	154.4756648
DQM989	UNC-37	4-cell	96	VU	13917.47	11687.909	162.8311495
DQM989	UNC-37	4-cell	96	BG	2229.561	NA	NA
DQM989	UNC-37	4-cell	97	AC	13496.769	11348.273	158.0994802
DQM989	UNC-37	4-cell	97	VU	14550.777	12402.281	172.7834869
DQM989	UNC-37	4-cell	97	VU	14104.249	11955.753	166.5626421
DQM989	UNC-37	4-cell	97	VU	13326.579	11178.083	155.728463
DQM989	UNC-37	4-cell	97	BG	2148.496	NA	NA
DQM989	UNC-37	4-cell	98	AC	15136.702	12999.261	181.1003671
DQM989	UNC-37	4-cell	98	VU	13926.078	11788.637	164.2344506
DQM989	UNC-37	4-cell	98	VU	14411.002	12273.561	170.9902127
DQM989	UNC-37	4-cell	98	VU	14264.851	12127.41	168.954097
DQM989	UNC-37	4-cell	98	BG	2137.441	NA	NA
DQM989	UNC-37	4-cell	99	AC	14094.35	11821.335	164.6899857
DQM989	UNC-37	4-cell	99	VU	14029.249	11756.234	163.7830253
DQM989	UNC-37	4-cell	99	VU	15303.617	13030.602	181.5369971
DQM989	UNC-37	4-cell	99	VU	13770.544	11497.529	160.1788535
DQM989	UNC-37	4-cell	99	BG	2273.015	NA	NA
DQM1006	LSY-22	L2	1	AC-VU	8417.069	6248.05	98.61176169
DQM1006	LSY-22	L2	1	AC-VU	8636.084	6467.065	102.068433
DQM1006	LSY-22	L2	1	BG	2169.019	NA	NA
DQM1006	LSY-22	L2	2	AC-VU	7172.62	5053.827	79.76357164
DQM1006	LSY-22	L2	2	AC-VU	6791.87	4673.077	73.75426821
DQM1006	LSY-22	L2	2	BG	2118.793	NA	NA
DQM1006	LSY-22	L2	3	AC-VU	8633.821	6522.713	102.9467146
DQM1006	LSY-22	L2	3	AC-VU	9503.146	7392.038	116.6671025
DQM1006	LSY-22	L2	3	BG	2111.108	NA	NA
DQM1006	LSY-22	L2	4	AC-VU	8518.945	6395.486	100.9387155
DQM1006	LSY-22	L2	4	AC-VU	9645.893	7522.434	118.7251173
DQM1006	LSY-22	L2	4	BG	2123.459	NA	NA
DQM1006	LSY-22	L2	5	AC-VU	7900.137	5745.246	90.67610365
DQM1006	LSY-22	L2	5	AC-VU	7732.773	5577.882	88.03463009
DQM1006	LSY-22	L2	5	BG	2154.891	NA	NA
DQM1006	LSY-22	L2	6	AC-VU	7293.244	5167.215	81.55315245
DQM1006	LSY-22	L2	6	AC-VU	7290.754	5164.725	81.51385327
DQM1006	LSY-22	L2	6	BG	2126.029	NA	NA
DQM1006	LSY-22	L2	7	AC-VU	8438.388	6299.63	99.42583883
DQM1006	LSY-22	L2	7	AC-VU	9637.326	7498.568	118.3484448
DQM1006	LSY-22	L2	7	BG	2138.758	NA	NA
DQM1006	LSY-22	L2	8	AC-VU	9022.722	6881.194	108.6045507
DQM1006	LSY-22	L2	8	AC-VU	9593.615	7452.087	117.6148442
DQM1006	LSY-22	L2	8	BG	2141.528	NA	NA
DQM1006	LSY-22	L2	9	AC-VU	7383.737	5257.509	82.97824515
DQM1006	LSY-22	L2	9	AC-VU	7068.899	4942.671	78.00921804
DQM1006	LSY-22	L2	9	BG	2126.228	NA	NA
DQM1006	LSY-22	L2	10	AC-VU	8903.362	6731.574	106.2431272
DQM1006	LSY-22	L2	10	AC-VU	8521.792	6350.004	100.2208819
DQM1006	LSY-22	L2	10	BG	2171.788	NA	NA
DQM1006	LSY-22	L2	11	AC-VU	9300.381	7193.72	113.5370879
DQM1006	LSY-22	L2	11	AC-VU	9276.402	7169.741	113.158632
DQM1006	LSY-22	L2	11	BG	2106.661	NA	NA
DQM1006	LSY-22	L2	12	AC-VU	7916.008	5783.542	91.28052199
DQM1006	LSY-22	L2	12	AC-VU	8969.791	6837.325	107.9121748
DQM1006	LSY-22	L2	12	BG	2132.466	NA	NA
DQM1006	LSY-22	L2	13	AC-VU	8012.363	5868.797	92.62608513
DQM1006	LSY-22	L2	13	AC-VU	8309.761	6166.195	97.3198601
DQM1006	LSY-22	L2	13	BG	2143.566	NA	NA
DQM1006	LSY-22	L2	14	AC-VU	8346.781	6224.136	98.23433167
DQM1006	LSY-22	L2	14	AC-VU	8616.048	6493.403	102.4841205
DQM1006	LSY-22	L2	14	BG	2122.645	NA	NA
DQM1006	LSY-22	L2	15	AC-VU	7386.361	5235.482	82.63059728
DQM1006	LSY-22	L2	15	AC-VU	8604.224	6453.345	101.8518929
DQM1006	LSY-22	L2	15	BG	2150.879	NA	NA
DQM1006	LSY-22	L2	16	AC-VU	8646.644	6491.408	102.4526338
DQM1006	LSY-22	L2	16	AC-VU	8666.804	6511.568	102.7708152
DQM1006	LSY-22	L2	16	BG	2155.236	NA	NA
DQM1006	LSY-22	L2	17	AC-VU	9281.638	7150.79	112.8595321
DQM1006	LSY-22	L2	17	AC-VU	8922.55	6791.702	107.1921158
DQM1006	LSY-22	L2	17	BG	2130.848	NA	NA
DQM1006	LSY-22	L2	19	AC-VU	8449.35	6339.236	100.0509326
DQM1006	LSY-22	L2	19	AC-VU	9167.658	7057.544	111.3878485
DQM1006	LSY-22	L2	19	BG	2110.114	NA	NA
DQM1006	LSY-22	L2	20	AC-VU	7931.318	5801.888	91.57007335
DQM1006	LSY-22	L2	20	AC-VU	7582.664	5453.234	86.06733487
DQM1006	LSY-22	L2	20	BG	2129.43	NA	NA
DQM1006	LSY-22	L2	21	AC-VU	8996.622	6772.735	106.8927633
DQM1006	LSY-22	L2	21	AC-VU	8636.717	6412.83	101.2124525
DQM1006	LSY-22	L2	21	BG	2223.887	NA	NA
DQM1006	LSY-22	L2	22	AC-VU	8473.137	6323.984	99.81021329
DQM1006	LSY-22	L2	22	AC-VU	8568.642	6419.489	101.3175502
DQM1006	LSY-22	L2	22	BG	2149.153	NA	NA
DQM1006	LSY-22	L2	23	AC-VU	8146.809	5979.549	94.37406247
DQM1006	LSY-22	L2	23	AC-VU	8843.575	6676.315	105.3709851
DQM1006	LSY-22	L2	23	BG	2167.26	NA	NA
DQM1006	LSY-22	L2	24	AC-VU	8950.702	6809.741	107.4768218
DQM1006	LSY-22	L2	24	AC-VU	8317.524	6176.563	97.48349623
DQM1006	LSY-22	L2	24	BG	2140.961	NA	NA
DQM1006	LSY-22	L2	25	AC-VU	7621.069	5463.243	86.22530498
DQM1006	LSY-22	L2	25	AC-VU	6721.976	4564.15	72.03509449
DQM1006	LSY-22	L2	25	BG	2157.826	NA	NA
DQM1006	LSY-22	L2	26	AC-VU	8739.913	6583.254	103.9022214
DQM1006	LSY-22	L2	26	AC-VU	9461.732	7305.073	115.2945508
DQM1006	LSY-22	L2	26	BG	2156.659	NA	NA
DQM1006	LSY-22	L2	27	AC-VU	8790.067	6677.213	105.3851581
DQM1006	LSY-22	L2	27	AC-VU	8439.96	6327.106	99.85948721
DQM1006	LSY-22	L2	27	BG	2112.854	NA	NA
DQM1006	LSY-22	L2	28	AC-VU	8217.564	6094.083	96.18173038
DQM1006	LSY-22	L2	28	AC-VU	9723.942	7600.461	119.9566023
DQM1006	LSY-22	L2	28	BG	2123.481	NA	NA
DQM1006	LSY-22	L2	29	AC-VU	8393.251	6248.749	98.62279387
DQM1006	LSY-22	L2	29	AC-VU	7897.784	5753.282	90.80293428
DQM1006	LSY-22	L2	29	BG	2144.502	NA	NA
DQM1006	LSY-22	L2	30	AC-VU	8433.541	6132.865	96.79381917
DQM1006	LSY-22	L2	30	AC-VU	8397.332	6096.656	96.22233954
DQM1006	LSY-22	L2	30	BG	2300.676	NA	NA
DQM1006	LSY-22	L2	31	AC-VU	8018.655	5906.606	93.22281724
DQM1006	LSY-22	L2	31	AC-VU	9092.305	6980.256	110.168027
DQM1006	LSY-22	L2	31	BG	2112.049	NA	NA
DQM1006	LSY-22	L2	32	AC-VU	8592.371	6479.166	102.2594207
DQM1006	LSY-22	L2	32	AC-VU	9228.766	7115.561	112.3035196
DQM1006	LSY-22	L2	32	BG	2113.205	NA	NA
DQM1006	LSY-22	L2	33	AC-VU	8177.621	6005.78	94.78806126
DQM1006	LSY-22	L2	33	AC-VU	8273.615	6101.774	96.30311595
DQM1006	LSY-22	L2	33	BG	2171.841	NA	NA
DQM1006	LSY-22	L2	34	AC-VU	7701.464	5589.875	88.22391328
DQM1006	LSY-22	L2	34	AC-VU	7380.612	5269.023	83.15996838
DQM1006	LSY-22	L2	34	BG	2111.589	NA	NA
DQM1006	LSY-22	L2	35	AC-VU	9757.316	7525.008	118.7657422
DQM1006	LSY-22	L2	35	AC-VU	10033.903	7801.595	123.1310612
DQM1006	LSY-22	L2	35	BG	2232.308	NA	NA
DQM1006	LSY-22	L2	36	AC-VU	8644.12	6500.652	102.5985301
DQM1006	LSY-22	L2	36	AC-VU	9151.266	7007.798	110.6027171
DQM1006	LSY-22	L2	36	BG	2143.468	NA	NA
DQM1006	LSY-22	L2	37	AC-VU	9255.112	7124.932	112.4514203
DQM1006	LSY-22	L2	37	AC-VU	8131.403	6001.223	94.71613901
DQM1006	LSY-22	L2	37	BG	2130.18	NA	NA
DQM1006	LSY-22	1-cell	1	AC	12060.515	9894.184	156.1579877
DQM1006	LSY-22	1-cell	1	VU	14269.494	12103.163	191.0218749
DQM1006	LSY-22	1-cell	1	VU	14991.785	12825.454	202.4216537
DQM1006	LSY-22	1-cell	1	VU	14599.89	12433.559	196.2364509
DQM1006	LSY-22	1-cell	1	BG	2166.331	NA	NA
DQM1006	LSY-22	1-cell	2	AC	13704.565	11566.292	182.548544
DQM1006	LSY-22	1-cell	2	VU	14950.199	12811.926	202.2081439
DQM1006	LSY-22	1-cell	2	VU	14577.451	12439.178	196.3251345
DQM1006	LSY-22	1-cell	2	VU	15984.151	13845.878	218.5268078
DQM1006	LSY-22	1-cell	2	BG	2138.273	NA	NA
DQM1006	LSY-22	1-cell	6	AC	15618.984	13406.507	211.5923005
DQM1006	LSY-22	1-cell	6	VU	18839.616	16627.139	262.4229109
DQM1006	LSY-22	1-cell	6	VU	17789.15	15576.673	245.8436097
DQM1006	LSY-22	1-cell	6	VU	18402.949	16190.472	255.5310803
DQM1006	LSY-22	1-cell	6	BG	2212.477	NA	NA
DQM1006	LSY-22	1-cell	7	AC	12880.878	10731.955	169.3803649
DQM1006	LSY-22	1-cell	7	VU	13050.079	10901.156	172.0508315
DQM1006	LSY-22	1-cell	7	VU	16289.64	14140.717	223.1801946
DQM1006	LSY-22	1-cell	7	VU	19229.807	17080.884	269.5842803
DQM1006	LSY-22	1-cell	7	BG	2148.923	NA	NA
DQM1006	LSY-22	1-cell	17	AC	12057.52	9899.239	156.2377697
DQM1006	LSY-22	1-cell	17	VU	12998.947	10840.666	171.0961295
DQM1006	LSY-22	1-cell	17	VU	16604.326	14446.045	227.9991272
DQM1006	LSY-22	1-cell	17	VU	NA	NA	NA
DQM1006	LSY-22	1-cell	17	BG	2158.281	NA	NA
DQM1006	LSY-22	1-cell	21	AC	12747.445	10565.969	166.7606401
DQM1006	LSY-22	1-cell	21	VU	12951.19	10769.714	169.9763079
DQM1006	LSY-22	1-cell	21	VU	13876.109	11694.633	184.5741251
DQM1006	LSY-22	1-cell	21	VU	NA	NA	NA
DQM1006	LSY-22	1-cell	21	BG	2181.476	NA	NA
DQM1006	LSY-22	1-cell	24	AC	10276.317	8156.885	128.7385344
DQM1006	LSY-22	1-cell	24	VU	11418.362	9298.93	146.7632092
DQM1006	LSY-22	1-cell	24	VU	10638.977	8519.545	134.4623268
DQM1006	LSY-22	1-cell	24	VU	11217.08	9097.648	143.5864144
DQM1006	LSY-22	1-cell	24	BG	2119.432	NA	NA
DQM1006	LSY-22	1-cell	32	AC	12830.544	10631.318	167.7920306
DQM1006	LSY-22	1-cell	32	VU	12076.397	9877.171	155.8894748
DQM1006	LSY-22	1-cell	32	VU	12144.026	9944.8	156.9568502
DQM1006	LSY-22	1-cell	32	VU	11176.557	8977.331	141.6874745
DQM1006	LSY-22	1-cell	32	BG	2199.226	NA	NA
DQM1006	LSY-22	1-cell	33	AC	15463.049	13315.257	210.1521195
DQM1006	LSY-22	1-cell	33	VU	16328.831	14181.039	223.8165889
DQM1006	LSY-22	1-cell	33	VU	17450.131	15302.339	241.5138494
DQM1006	LSY-22	1-cell	33	VU	18456.927	16309.135	257.4039155
DQM1006	LSY-22	1-cell	33	BG	2147.792	NA	NA
DQM1006	LSY-22	1-cell	36	AC	12982.892	10823.483	170.8249336
DQM1006	LSY-22	1-cell	36	VU	14342.374	12182.965	192.2813744
DQM1006	LSY-22	1-cell	36	VU	14297.6	12138.191	191.574715
DQM1006	LSY-22	1-cell	36	VU	14997.017	12837.608	202.6134779
DQM1006	LSY-22	1-cell	36	BG	2159.409	NA	NA
DQM1006	LSY-22	1-cell	39	AC	15788.393	13646.777	215.3844354
DQM1006	LSY-22	1-cell	39	VU	18134.443	15992.827	252.4116876
DQM1006	LSY-22	1-cell	39	VU	19415.351	17273.735	272.6280102
DQM1006	LSY-22	1-cell	39	VU	NA	NA	NA
DQM1006	LSY-22	1-cell	39	BG	2141.616	NA	NA
DQM1006	LSY-22	1-cell	40	AC	12176.581	9911.335	156.4286786
DQM1006	LSY-22	1-cell	40	VU	12964.664	10699.418	168.8668397
DQM1006	LSY-22	1-cell	40	VU	NA	NA	NA
DQM1006	LSY-22	1-cell	40	VU	NA	NA	NA
DQM1006	LSY-22	1-cell	40	BG	2265.246	NA	NA
DQM1006	LSY-22	1-cell	41	AC	14070.721	11932.587	188.329707
DQM1006	LSY-22	1-cell	41	VU	15546.608	13408.474	211.6233453
DQM1006	LSY-22	1-cell	41	VU	14538.982	12400.848	195.7201795
DQM1006	LSY-22	1-cell	41	VU	17859.329	15721.195	248.1245724
DQM1006	LSY-22	1-cell	41	BG	2138.134	NA	NA
DQM1006	LSY-22	1-cell	44	AC	14728.5	12532.046	197.7908521
DQM1006	LSY-22	1-cell	44	VU	16398.548	14202.094	224.1488959
DQM1006	LSY-22	1-cell	44	VU	15846.901	13650.447	215.4423583
DQM1006	LSY-22	1-cell	44	VU	NA	NA	NA
DQM1006	LSY-22	1-cell	44	BG	2196.454	NA	NA
DQM1006	LSY-22	1-cell	45	AC	15926.311	13769.547	217.3220905
DQM1006	LSY-22	1-cell	45	VU	18885.978	16729.214	264.0339409
DQM1006	LSY-22	1-cell	45	VU	17540.652	15383.888	242.8009215
DQM1006	LSY-22	1-cell	45	VU	NA	NA	NA
DQM1006	LSY-22	1-cell	45	BG	2156.764	NA	NA
DQM1006	LSY-22	1-cell	48	AC	14254.977	12067.829	190.4642052
DQM1006	LSY-22	1-cell	48	VU	18461.31	16274.162	256.8519434
DQM1006	LSY-22	1-cell	48	VU	17460.348	15273.2	241.0539542
DQM1006	LSY-22	1-cell	48	VU	17186	14998.852	236.7239729
DQM1006	LSY-22	1-cell	48	BG	2187.148	NA	NA
DQM1006	LSY-22	1-cell	49	AC	17673.557	15511.11	244.8088416
DQM1006	LSY-22	1-cell	49	VU	20354.799	18192.352	287.1263642
DQM1006	LSY-22	1-cell	49	VU	23528.365	21365.918	337.2141411
DQM1006	LSY-22	1-cell	49	VU	20869.061	18706.614	295.2428617
DQM1006	LSY-22	1-cell	49	BG	2162.447	NA	NA
DQM1006	LSY-22	1-cell	55	AC	12934.736	10779.602	170.1323683
DQM1006	LSY-22	1-cell	55	VU	13998.316	11843.182	186.9186452
DQM1006	LSY-22	1-cell	55	VU	15072.731	12917.597	203.8759288
DQM1006	LSY-22	1-cell	55	VU	17587.39	15432.256	243.5643042
DQM1006	LSY-22	1-cell	55	BG	2155.134	NA	NA
DQM1006	LSY-22	1-cell	58	AC	12226.567	10024.789	158.219301
DQM1006	LSY-22	1-cell	58	VU	16003.503	13801.725	217.8299496
DQM1006	LSY-22	1-cell	58	VU	NA	NA	NA
DQM1006	LSY-22	1-cell	58	VU	NA	NA	NA
DQM1006	LSY-22	1-cell	58	BG	2201.778	NA	NA
DQM1006	LSY-22	1-cell	60	AC	12253.718	10093.908	159.3101928
DQM1006	LSY-22	1-cell	60	VU	14626.006	12466.196	196.7515544
DQM1006	LSY-22	1-cell	60	VU	14091.297	11931.487	188.3123459
DQM1006	LSY-22	1-cell	60	VU	15119.689	12959.879	204.5432574
DQM1006	LSY-22	1-cell	60	BG	2159.81	NA	NA
DQM1006	LSY-22	1-cell	61	AC	14987.119	12818.009	202.3041507
DQM1006	LSY-22	1-cell	61	VU	14086.817	11917.707	188.0948588
DQM1006	LSY-22	1-cell	61	VU	14562.445	12393.335	195.6016033
DQM1006	LSY-22	1-cell	61	VU	NA	NA	NA
DQM1006	LSY-22	1-cell	61	BG	2169.11	NA	NA
DQM1006	LSY-22	1-cell	63	AC	14759.732	12622.078	199.2118097
DQM1006	LSY-22	1-cell	63	VU	15796.615	13658.961	215.5767331
DQM1006	LSY-22	1-cell	63	VU	14176.041	12038.387	189.9995279
DQM1006	LSY-22	1-cell	63	VU	17080.149	14942.495	235.8345013
DQM1006	LSY-22	1-cell	63	BG	2137.654	NA	NA
DQM1006	LSY-22	1-cell	64	AC	11473.621	9311.132	146.955791
DQM1006	LSY-22	1-cell	64	VU	11357.204	9194.715	145.118404
DQM1006	LSY-22	1-cell	64	VU	12063.206	9900.717	156.2610967
DQM1006	LSY-22	1-cell	64	VU	13207.182	11044.693	174.3162481
DQM1006	LSY-22	1-cell	64	BG	2162.489	NA	NA
DQM1006	LSY-22	1-cell	65	AC	12414.402	10254.955	161.8519664
DQM1006	LSY-22	1-cell	65	VU	13297.72	11138.273	175.7932031
DQM1006	LSY-22	1-cell	65	VU	13868.499	11709.052	184.8016974
DQM1006	LSY-22	1-cell	65	VU	NA	NA	NA
DQM1006	LSY-22	1-cell	65	BG	2159.447	NA	NA
DQM1006	LSY-22	1-cell	66	AC	12234.291	10072.261	158.9685424
DQM1006	LSY-22	1-cell	66	VU	10460.495	8298.465	130.9730641
DQM1006	LSY-22	1-cell	66	VU	12788.074	10626.044	167.7087921
DQM1006	LSY-22	1-cell	66	VU	14207.469	12045.439	190.1108282
DQM1006	LSY-22	1-cell	66	BG	2162.03	NA	NA
DQM1006	LSY-22	1-cell	67	AC	12291.59	10120.653	159.732304
DQM1006	LSY-22	1-cell	67	VU	16971.338	14800.401	233.5918593
DQM1006	LSY-22	1-cell	67	VU	15571.853	13400.916	211.5040589
DQM1006	LSY-22	1-cell	67	VU	13791.992	11621.055	183.4128578
DQM1006	LSY-22	1-cell	67	BG	2170.937	NA	NA
DQM1006	LSY-22	1-cell	69	AC	12831.239	10610.4	167.4618859
DQM1006	LSY-22	1-cell	69	VU	14499.465	12278.626	193.7911734
DQM1006	LSY-22	1-cell	69	VU	14344.791	12123.952	191.3499837
DQM1006	LSY-22	1-cell	69	VU	13532.757	11311.918	178.5338085
DQM1006	LSY-22	1-cell	69	BG	2220.839	NA	NA
DQM1006	LSY-22	1-cell	70	AC	12922.724	10756.122	169.761788
DQM1006	LSY-22	1-cell	70	VU	15953.8	13787.198	217.6006728
DQM1006	LSY-22	1-cell	70	VU	14743.418	12576.816	198.4974484
DQM1006	LSY-22	1-cell	70	VU	NA	NA	NA
DQM1006	LSY-22	1-cell	70	BG	2166.602	NA	NA
DQM1006	LSY-22	1-cell	71	AC	13212.262	11055.157	174.4813994
DQM1006	LSY-22	1-cell	71	VU	17008.067	14850.962	234.3898537
DQM1006	LSY-22	1-cell	71	VU	16032.628	13875.523	218.9946891
DQM1006	LSY-22	1-cell	71	VU	NA	NA	NA
DQM1006	LSY-22	1-cell	71	BG	2157.105	NA	NA
DQM1006	LSY-22	1-cell	72	AC	13605.181	11411.92	180.1121207
DQM1006	LSY-22	1-cell	72	VU	14725.793	12532.532	197.7985226
DQM1006	LSY-22	1-cell	72	VU	16098.572	13905.311	219.4648274
DQM1006	LSY-22	1-cell	72	VU	14949.846	12756.585	201.3347076
DQM1006	LSY-22	1-cell	72	BG	2193.261	NA	NA
DQM1006	LSY-22	1-cell	73	AC	9511.846	7357.552	116.1228166
DQM1006	LSY-22	1-cell	73	VU	9520.781	7366.487	116.263836
DQM1006	LSY-22	1-cell	73	VU	11583.043	9428.749	148.8121173
DQM1006	LSY-22	1-cell	73	VU	12404.167	10249.873	161.7717582
DQM1006	LSY-22	1-cell	73	BG	2154.294	NA	NA
DQM1006	LSY-22	1-cell	75	AC	12601.204	10474.197	165.3122204
DQM1006	LSY-22	1-cell	75	VU	16139.536	14012.529	221.1570283
DQM1006	LSY-22	1-cell	75	VU	16562.01	14435.003	227.8248535
DQM1006	LSY-22	1-cell	75	VU	16977.243	14850.236	234.3783954
DQM1006	LSY-22	1-cell	75	BG	2127.007	NA	NA
DQM1006	LSY-22	2-cell	3	AC	12456.644	10308.812	162.701981
DQM1006	LSY-22	2-cell	3	VU	15595.62	13447.788	212.2438306
DQM1006	LSY-22	2-cell	3	VU	15431.937	13284.105	209.6604535
DQM1006	LSY-22	2-cell	3	VU	13483.863	11336.031	178.9143793
DQM1006	LSY-22	2-cell	3	BG	2147.832	NA	NA
DQM1006	LSY-22	2-cell	4	AC	12527.905	10307.871	162.6871294
DQM1006	LSY-22	2-cell	4	VU	15823.779	13603.745	214.7052697
DQM1006	LSY-22	2-cell	4	VU	14087.136	11867.102	187.2961699
DQM1006	LSY-22	2-cell	4	VU	13151.916	10931.882	172.535774
DQM1006	LSY-22	2-cell	4	BG	2220.034	NA	NA
DQM1006	LSY-22	2-cell	5	AC	13544.908	11389.229	179.753993
DQM1006	LSY-22	2-cell	5	VU	14397.802	12242.123	193.2150536
DQM1006	LSY-22	2-cell	5	VU	15523.079	13367.4	210.9750823
DQM1006	LSY-22	2-cell	5	VU	15430.09	13274.411	209.507455
DQM1006	LSY-22	2-cell	5	BG	2155.679	NA	NA
DQM1006	LSY-22	2-cell	8	AC	13252.956	11105.238	175.2718181
DQM1006	LSY-22	2-cell	8	VU	15450.657	13302.939	209.9577069
DQM1006	LSY-22	2-cell	8	VU	16975.051	14827.333	234.0169218
DQM1006	LSY-22	2-cell	8	VU	16094.118	13946.4	220.1133271
DQM1006	LSY-22	2-cell	8	BG	2147.718	NA	NA
DQM1006	LSY-22	2-cell	11	AC	15411.562	13257.867	209.2463442
DQM1006	LSY-22	2-cell	11	VU	18133.38	15979.685	252.20427
DQM1006	LSY-22	2-cell	11	VU	19296.349	17142.654	270.5591842
DQM1006	LSY-22	2-cell	11	VU	16364.179	14210.484	224.2813136
DQM1006	LSY-22	2-cell	11	BG	2153.695	NA	NA
DQM1006	LSY-22	2-cell	12	AC	10566.581	8362.911	131.9902028
DQM1006	LSY-22	2-cell	12	VU	14604.439	12400.769	195.7189327
DQM1006	LSY-22	2-cell	12	VU	14697.132	12493.462	197.1818883
DQM1006	LSY-22	2-cell	12	VU	14229.484	12025.814	189.8010906
DQM1006	LSY-22	2-cell	12	BG	2203.67	NA	NA
DQM1006	LSY-22	2-cell	13	AC	12279.449	10132.429	159.9181623
DQM1006	LSY-22	2-cell	13	VU	14525.315	12378.295	195.3642299
DQM1006	LSY-22	2-cell	13	VU	14683.597	12536.577	197.862364
DQM1006	LSY-22	2-cell	13	VU	15265.179	13118.159	207.04136
DQM1006	LSY-22	2-cell	13	BG	2147.02	NA	NA
DQM1006	LSY-22	2-cell	14	AC	12882.895	10673.481	168.4574811
DQM1006	LSY-22	2-cell	14	VU	16518.323	14308.909	225.8347363
DQM1006	LSY-22	2-cell	14	VU	14918.931	12709.517	200.5918425
DQM1006	LSY-22	2-cell	14	VU	14172.436	11963.022	188.8100567
DQM1006	LSY-22	2-cell	14	BG	2209.414	NA	NA
DQM1006	LSY-22	2-cell	18	AC	13315.625	11145.469	175.9067762
DQM1006	LSY-22	2-cell	18	VU	15267.474	13097.318	206.7124305
DQM1006	LSY-22	2-cell	18	VU	15337.829	13167.673	207.8228298
DQM1006	LSY-22	2-cell	18	VU	15721.067	13550.911	213.8714009
DQM1006	LSY-22	2-cell	18	BG	2170.156	NA	NA
DQM1006	LSY-22	2-cell	28	AC	11848.175	9674.518	152.6910418
DQM1006	LSY-22	2-cell	28	VU	11604.688	9431.031	148.8481337
DQM1006	LSY-22	2-cell	28	VU	13737.551	11563.894	182.5106968
DQM1006	LSY-22	2-cell	28	VU	NA	NA	NA
DQM1006	LSY-22	2-cell	28	BG	2173.657	NA	NA
DQM1006	LSY-22	2-cell	29	AC	12562.439	10382.461	163.8643689
DQM1006	LSY-22	2-cell	29	VU	16257.27	14077.292	222.1791701
DQM1006	LSY-22	2-cell	29	VU	15858.568	13678.59	215.8865338
DQM1006	LSY-22	2-cell	29	VU	15594.02	13414.042	211.711224
DQM1006	LSY-22	2-cell	29	BG	2179.978	NA	NA
DQM1006	LSY-22	2-cell	31	AC	13886.009	11658.07	183.9970584
DQM1006	LSY-22	2-cell	31	VU	15823.331	13595.392	214.5734359
DQM1006	LSY-22	2-cell	31	VU	19798.078	17570.139	277.3060971
DQM1006	LSY-22	2-cell	31	VU	19136.52	16908.581	266.8648555
DQM1006	LSY-22	2-cell	31	BG	2227.939	NA	NA
DQM1006	LSY-22	2-cell	34	AC	14420.17	12237.418	193.1407955
DQM1006	LSY-22	2-cell	34	VU	19930.393	17747.641	280.1075767
DQM1006	LSY-22	2-cell	34	VU	20714.523	18531.771	292.4833485
DQM1006	LSY-22	2-cell	34	VU	NA	NA	NA
DQM1006	LSY-22	2-cell	34	BG	2182.752	NA	NA
DQM1006	LSY-22	2-cell	35	AC	14135.523	11980.276	189.0823732
DQM1006	LSY-22	2-cell	35	VU	17437.656	15282.409	241.1992981
DQM1006	LSY-22	2-cell	35	VU	16904.449	14749.202	232.7837954
DQM1006	LSY-22	2-cell	35	VU	18567.036	16411.789	259.0240836
DQM1006	LSY-22	2-cell	35	BG	2155.247	NA	NA
DQM1006	LSY-22	2-cell	37	AC	16149.547	13999.777	220.9557659
DQM1006	LSY-22	2-cell	37	VU	19235.951	17086.181	269.6678818
DQM1006	LSY-22	2-cell	37	VU	21036.816	18887.046	298.0905849
DQM1006	LSY-22	2-cell	37	VU	19944.842	17795.072	280.856171
DQM1006	LSY-22	2-cell	37	BG	2149.77	NA	NA
DQM1006	LSY-22	2-cell	46	AC	14366.533	11999.188	189.3808576
DQM1006	LSY-22	2-cell	46	VU	19733.778	17366.433	274.0910448
DQM1006	LSY-22	2-cell	46	VU	19927.7	17560.355	277.1516781
DQM1006	LSY-22	2-cell	46	VU	19902.981	17535.636	276.7615429
DQM1006	LSY-22	2-cell	46	BG	2367.345	NA	NA
DQM1006	LSY-22	2-cell	47	AC	15461.243	13263.957	209.3424615
DQM1006	LSY-22	2-cell	47	VU	18902.081	16704.795	263.6485405
DQM1006	LSY-22	2-cell	47	VU	17995.578	15798.292	249.3413794
DQM1006	LSY-22	2-cell	47	VU	20120.344	17923.058	282.8761492
DQM1006	LSY-22	2-cell	47	BG	2197.286	NA	NA
DQM1006	LSY-22	2-cell	50	AC	13339.18	11193.531	176.6653294
DQM1006	LSY-22	2-cell	50	VU	18873.329	16727.68	264.00973
DQM1006	LSY-22	2-cell	50	VU	18898.089	16752.44	264.4005123
DQM1006	LSY-22	2-cell	50	VU	18011.277	15865.628	250.4041305
DQM1006	LSY-22	2-cell	50	BG	2145.649	NA	NA
DQM1006	LSY-22	2-cell	53	AC	13924.813	11697.535	184.6199268
DQM1006	LSY-22	2-cell	53	VU	18909.627	16682.349	263.2942797
DQM1006	LSY-22	2-cell	53	VU	16667.332	14440.054	227.9045724
DQM1006	LSY-22	2-cell	53	VU	16216.822	13989.544	220.7942605
DQM1006	LSY-22	2-cell	53	BG	2227.278	NA	NA
DQM1006	LSY-22	2-cell	57	AC	10786.002	8620.669	136.0583473
DQM1006	LSY-22	2-cell	57	VU	14218.581	12053.248	190.2340761
DQM1006	LSY-22	2-cell	57	VU	13463.712	11298.379	178.3201251
DQM1006	LSY-22	2-cell	57	VU	12879.881	10714.548	169.1056336
DQM1006	LSY-22	2-cell	57	BG	2165.333	NA	NA
DQM1006	LSY-22	2-cell	59	AC	14811.645	12640.249	199.4985991
DQM1006	LSY-22	2-cell	59	VU	20951.12	18779.724	296.3967426
DQM1006	LSY-22	2-cell	59	VU	17136.914	14965.518	236.1978689
DQM1006	LSY-22	2-cell	59	VU	18502.021	16330.625	257.743088
DQM1006	LSY-22	2-cell	59	BG	2171.396	NA	NA
DQM1006	LSY-22	2-cell	62	AC	14261.578	12126.265	191.3864893
DQM1006	LSY-22	2-cell	62	VU	18059.754	15924.441	251.3323647
DQM1006	LSY-22	2-cell	62	VU	17508.681	15373.368	242.6348863
DQM1006	LSY-22	2-cell	62	VU	16348.911	14213.598	224.3304613
DQM1006	LSY-22	2-cell	62	BG	2135.313	NA	NA
DQM1006	LSY-22	2-cell	68	AC	13584.772	11413.869	180.1428813
DQM1006	LSY-22	2-cell	68	VU	16604.269	14433.366	227.799017
DQM1006	LSY-22	2-cell	68	VU	17860.92	15690.017	247.6324961
DQM1006	LSY-22	2-cell	68	VU	17769.755	15598.852	246.1936566
DQM1006	LSY-22	2-cell	68	BG	2170.903	NA	NA
DQM1006	LSY-22	2-cell	74	AC	13176.241	11008.802	173.7497874
DQM1006	LSY-22	2-cell	74	VU	14412.292	12244.853	193.2581407
DQM1006	LSY-22	2-cell	74	VU	15813.631	13646.192	215.3752024
DQM1006	LSY-22	2-cell	74	VU	16713.385	14545.946	229.5758453
DQM1006	LSY-22	2-cell	74	BG	2167.439	NA	NA
DQM1006	LSY-22	2-cell	76	AC	13874.051	11714.342	184.8851884
DQM1006	LSY-22	2-cell	76	VU	17864.548	15704.839	247.8664289
DQM1006	LSY-22	2-cell	76	VU	17211.819	15052.11	237.5645336
DQM1006	LSY-22	2-cell	76	VU	17900.188	15740.479	248.4289281
DQM1006	LSY-22	2-cell	76	BG	2159.709	NA	NA
DQM1006	LSY-22	2-cell	79	AC	14149.178	11960.121	188.7642708
DQM1006	LSY-22	2-cell	79	VU	15239.886	13050.829	205.9787036
DQM1006	LSY-22	2-cell	79	VU	16811.175	14622.118	230.7780533
DQM1006	LSY-22	2-cell	79	VU	15978.99	13789.933	217.6438388
DQM1006	LSY-22	2-cell	79	BG	2189.057	NA	NA
DQM1006	LSY-22	2-cell	81	AC	12799.113	10654.974	168.1653887
DQM1006	LSY-22	2-cell	81	VU	16680.673	14536.534	229.4272976
DQM1006	LSY-22	2-cell	81	VU	16580.363	14436.224	227.8441243
DQM1006	LSY-22	2-cell	81	VU	14940.437	12796.298	201.9614902
DQM1006	LSY-22	2-cell	81	BG	2144.139	NA	NA
DQM1006	LSY-22	2-cell	82	AC	14631.86	12492.054	197.1596662
DQM1006	LSY-22	2-cell	82	VU	14055.93	11916.124	188.0698746
DQM1006	LSY-22	2-cell	82	VU	17463.822	15324.016	241.8559733
DQM1006	LSY-22	2-cell	82	VU	17425.996	15286.19	241.2589729
DQM1006	LSY-22	2-cell	82	BG	2139.806	NA	NA
DQM1006	LSY-22	2-cell	84	AC	13086.734	10876.907	171.6681142
DQM1006	LSY-22	2-cell	84	VU	18066.939	15857.112	250.2697241
DQM1006	LSY-22	2-cell	84	VU	16136.397	13926.57	219.800354
DQM1006	LSY-22	2-cell	84	VU	16582.705	14372.878	226.8443467
DQM1006	LSY-22	2-cell	84	BG	2209.827	NA	NA
DQM1006	LSY-22	2-cell	85	AC	15603.096	13457.154	212.3916523
DQM1006	LSY-22	2-cell	85	VU	20148.048	18002.106	284.1237485
DQM1006	LSY-22	2-cell	85	VU	19798.906	17652.964	278.613308
DQM1006	LSY-22	2-cell	85	VU	22203.642	20057.7	316.56679
DQM1006	LSY-22	2-cell	85	BG	2145.942	NA	NA
DQM1006	LSY-22	2-cell	87	AC	14914.571	12511.55	197.4673677
DQM1006	LSY-22	2-cell	87	VU	17581.506	15178.485	239.5590857
DQM1006	LSY-22	2-cell	87	VU	17356.996	14953.975	236.0156879
DQM1006	LSY-22	2-cell	87	VU	16256.762	13853.741	218.650908
DQM1006	LSY-22	2-cell	87	BG	2403.021	NA	NA
DQM1006	LSY-22	4-cell	9	AC	12521.92	10343.554	163.2503072
DQM1006	LSY-22	4-cell	9	VU	13660.207	11481.841	181.2156702
DQM1006	LSY-22	4-cell	9	VU	13318.87	11140.504	175.8284146
DQM1006	LSY-22	4-cell	9	VU	13923.097	11744.731	185.3648121
DQM1006	LSY-22	4-cell	9	BG	2178.366	NA	NA
DQM1006	LSY-22	4-cell	10	AC	13182.208	11022.293	173.9627133
DQM1006	LSY-22	4-cell	10	VU	11846.601	9686.686	152.883087
DQM1006	LSY-22	4-cell	10	VU	11963.157	9803.242	154.7226677
DQM1006	LSY-22	4-cell	10	VU	12854.725	10694.81	168.7941126
DQM1006	LSY-22	4-cell	10	BG	2159.915	NA	NA
DQM1006	LSY-22	4-cell	15	AC	12065.521	9871.377	155.7980292
DQM1006	LSY-22	4-cell	15	VU	12203.892	10009.748	157.9819119
DQM1006	LSY-22	4-cell	15	VU	12853.376	10659.232	168.2325919
DQM1006	LSY-22	4-cell	15	VU	12139.069	9944.925	156.958823
DQM1006	LSY-22	4-cell	15	BG	2194.144	NA	NA
DQM1006	LSY-22	4-cell	16	AC	10419.559	8057.293	127.1666932
DQM1006	LSY-22	4-cell	16	VU	12241.139	9878.873	155.9163371
DQM1006	LSY-22	4-cell	16	VU	12225.473	9863.207	155.6690837
DQM1006	LSY-22	4-cell	16	VU	11194.914	8832.648	139.4039708
DQM1006	LSY-22	4-cell	16	BG	2362.266	NA	NA
DQM1006	LSY-22	4-cell	19	AC	15009.517	12866.03	203.0620568
DQM1006	LSY-22	4-cell	19	VU	15864.78	13721.293	216.5605069
DQM1006	LSY-22	4-cell	19	VU	15822.188	13678.701	215.8882857
DQM1006	LSY-22	4-cell	19	VU	17374.93	15231.443	240.3949116
DQM1006	LSY-22	4-cell	19	BG	2143.487	NA	NA
DQM1006	LSY-22	4-cell	20	AC	13162.01	11012.982	173.8157596
DQM1006	LSY-22	4-cell	20	VU	12960.739	10811.711	170.6391384
DQM1006	LSY-22	4-cell	20	VU	13203.012	11053.984	174.4628862
DQM1006	LSY-22	4-cell	20	VU	12415.251	10266.223	162.0298071
DQM1006	LSY-22	4-cell	20	BG	2149.028	NA	NA
DQM1006	LSY-22	4-cell	22	AC	13290.743	11028.904	174.0670534
DQM1006	LSY-22	4-cell	22	VU	11041.972	8780.133	138.5751367
DQM1006	LSY-22	4-cell	22	VU	13009.766	10747.927	169.6324479
DQM1006	LSY-22	4-cell	22	VU	13760.137	11498.298	181.4754079
DQM1006	LSY-22	4-cell	22	BG	2261.839	NA	NA
DQM1006	LSY-22	4-cell	23	AC	14611.395	12464.622	196.7267122
DQM1006	LSY-22	4-cell	23	VU	15319.969	13173.196	207.9099983
DQM1006	LSY-22	4-cell	23	VU	15436.767	13289.994	209.7533985
DQM1006	LSY-22	4-cell	23	VU	13972.548	11825.775	186.6439139
DQM1006	LSY-22	4-cell	23	BG	2146.773	NA	NA
DQM1006	LSY-22	4-cell	25	AC	13218.456	11035.971	174.1785905
DQM1006	LSY-22	4-cell	25	VU	15803.337	13620.852	214.9752661
DQM1006	LSY-22	4-cell	25	VU	14858.72	12676.235	200.0665592
DQM1006	LSY-22	4-cell	25	VU	13715.435	11532.95	182.0223137
DQM1006	LSY-22	4-cell	25	BG	2182.485	NA	NA
DQM1006	LSY-22	4-cell	26	AC	12375.174	10229.935	161.4570806
DQM1006	LSY-22	4-cell	26	VU	12852.514	10707.275	168.9908453
DQM1006	LSY-22	4-cell	26	VU	12957.6	10812.361	170.6493972
DQM1006	LSY-22	4-cell	26	VU	11333.872	9188.633	145.022413
DQM1006	LSY-22	4-cell	26	BG	2145.239	NA	NA
DQM1006	LSY-22	4-cell	27	AC	13780.988	11549.013	182.2758329
DQM1006	LSY-22	4-cell	27	VU	15151.381	12919.406	203.9044799
DQM1006	LSY-22	4-cell	27	VU	15761.601	13529.626	213.5354638
DQM1006	LSY-22	4-cell	27	VU	15308.866	13076.891	206.3900351
DQM1006	LSY-22	4-cell	27	BG	2231.975	NA	NA
DQM1006	LSY-22	4-cell	30	AC	13747.45	11589.392	182.9131268
DQM1006	LSY-22	4-cell	30	VU	13237.341	11079.283	174.8621754
DQM1006	LSY-22	4-cell	30	VU	13915.241	11757.183	185.5613396
DQM1006	LSY-22	4-cell	30	VU	13080.068	10922.01	172.3799661
DQM1006	LSY-22	4-cell	30	BG	2158.058	NA	NA
DQM1006	LSY-22	4-cell	38	AC	13294.637	11089.561	175.0243911
DQM1006	LSY-22	4-cell	38	VU	14780.79	12575.714	198.4800557
DQM1006	LSY-22	4-cell	38	VU	14117.617	11912.541	188.0133248
DQM1006	LSY-22	4-cell	38	VU	13673.508	11468.432	181.0040386
DQM1006	LSY-22	4-cell	38	BG	2205.076	NA	NA
DQM1006	LSY-22	4-cell	42	AC	16470.103	14091.273	222.3998295
DQM1006	LSY-22	4-cell	42	VU	15610.242	13231.412	208.8288101
DQM1006	LSY-22	4-cell	42	VU	14743.188	12364.358	195.1442649
DQM1006	LSY-22	4-cell	42	VU	14463.211	12084.381	190.7254422
DQM1006	LSY-22	4-cell	42	BG	2378.83	NA	NA
DQM1006	LSY-22	4-cell	43	AC	15160.36	12945.915	204.3228663
DQM1006	LSY-22	4-cell	43	VU	15045.048	12830.603	202.5029194
DQM1006	LSY-22	4-cell	43	VU	15371.713	13157.268	207.6586097
DQM1006	LSY-22	4-cell	43	VU	15265.432	13050.987	205.9811973
DQM1006	LSY-22	4-cell	43	BG	2214.445	NA	NA
DQM1006	LSY-22	4-cell	51	AC	15169.167	13023.142	205.5417251
DQM1006	LSY-22	4-cell	51	VU	14322.164	12176.139	192.173641
DQM1006	LSY-22	4-cell	51	VU	16799.136	14653.111	231.2672098
DQM1006	LSY-22	4-cell	51	VU	16367.883	14221.858	224.4608273
DQM1006	LSY-22	4-cell	51	BG	2146.025	NA	NA
DQM1006	LSY-22	4-cell	52	AC	13809.684	11646.116	183.8083907
DQM1006	LSY-22	4-cell	52	VU	15308.657	13145.089	207.4663909
DQM1006	LSY-22	4-cell	52	VU	17241.893	15078.325	237.9782799
DQM1006	LSY-22	4-cell	52	VU	15609.356	13445.788	212.2122649
DQM1006	LSY-22	4-cell	52	BG	2163.568	NA	NA
DQM1006	LSY-22	4-cell	54	AC	14898.941	12744.041	201.1367281
DQM1006	LSY-22	4-cell	54	VU	15532.353	13377.453	211.1337469
DQM1006	LSY-22	4-cell	54	VU	14004.134	11849.234	187.0141627
DQM1006	LSY-22	4-cell	54	VU	18904.414	16749.514	264.3543318
DQM1006	LSY-22	4-cell	54	BG	2154.9	NA	NA
DQM1006	LSY-22	4-cell	56	AC	11927.167	9721.325	153.4297876
DQM1006	LSY-22	4-cell	56	VU	10969.227	8763.385	138.3108063
DQM1006	LSY-22	4-cell	56	VU	13237.323	11031.481	174.1077257
DQM1006	LSY-22	4-cell	56	VU	12594.856	10389.014	163.9677936
DQM1006	LSY-22	4-cell	56	BG	2205.842	NA	NA
DQM1006	LSY-22	4-cell	77	AC	13251.785	11063.289	174.6097452
DQM1006	LSY-22	4-cell	77	VU	14742.356	12553.86	198.1351383
DQM1006	LSY-22	4-cell	77	VU	13791.977	11603.481	183.1354908
DQM1006	LSY-22	4-cell	77	VU	15587.294	13398.798	211.4706309
DQM1006	LSY-22	4-cell	77	BG	2188.496	NA	NA
DQM1006	LSY-22	4-cell	78	AC	13282.738	11130.491	175.6703813
DQM1006	LSY-22	4-cell	78	VU	13616.882	11464.635	180.9441113
DQM1006	LSY-22	4-cell	78	VU	14377.861	12225.614	192.9544953
DQM1006	LSY-22	4-cell	78	VU	14160.147	12007.9	189.5183574
DQM1006	LSY-22	4-cell	78	BG	2152.247	NA	NA
DQM1006	LSY-22	4-cell	83	AC	12992.238	10868.477	171.5350652
DQM1006	LSY-22	4-cell	83	VU	13200.279	11076.518	174.8185359
DQM1006	LSY-22	4-cell	83	VU	13186.042	11062.281	174.5938361
DQM1006	LSY-22	4-cell	83	VU	12113.185	9989.424	157.6611421
DQM1006	LSY-22	4-cell	83	BG	2123.761	NA	NA
DQM1006	LSY-22	4-cell	86	AC	14060.895	11830.377	186.7165464
DQM1006	LSY-22	4-cell	86	VU	12532.733	10302.215	162.5978618
DQM1006	LSY-22	4-cell	86	VU	14543.745	12313.227	194.3372743
DQM1006	LSY-22	4-cell	86	VU	14558.471	12327.953	194.5696919
DQM1006	LSY-22	4-cell	86	BG	2230.518	NA	NA
DQM1006	LSY-22	4-cell	88	AC	13181.625	11009.708	173.7640867
DQM1006	LSY-22	4-cell	88	VU	14788.432	12616.515	199.12401
DQM1006	LSY-22	4-cell	88	VU	12336.679	10164.762	160.4284678
DQM1006	LSY-22	4-cell	88	VU	11642.491	9470.574	149.4722332
DQM1006	LSY-22	4-cell	88	BG	2171.917	NA	NA
DQM1006	LSY-22	4-cell	89	AC	12672.405	10499.22	165.7071535
DQM1006	LSY-22	4-cell	89	VU	14651.637	12478.452	196.9449884
DQM1006	LSY-22	4-cell	89	VU	14525.177	12351.992	194.9490948
DQM1006	LSY-22	4-cell	89	VU	14468.941	12295.756	194.0615329
DQM1006	LSY-22	4-cell	89	BG	2173.185	NA	NA
DQM1006	LSY-22	4-cell	90	AC	13354.002	11126.815	175.6123637
DQM1006	LSY-22	4-cell	90	VU	15988.435	13761.248	217.191109
DQM1006	LSY-22	4-cell	90	VU	12889.89	10662.703	168.287374
DQM1006	LSY-22	4-cell	90	VU	13339.634	11112.447	175.3855964
DQM1006	LSY-22	4-cell	90	BG	2227.187	NA	NA
DQM1006	LSY-22	4-cell	91	AC	13607.411	11321.313	178.6820879
DQM1006	LSY-22	4-cell	91	VU	13115.276	10829.178	170.9148167
DQM1006	LSY-22	4-cell	91	VU	13125.217	10839.119	171.0717135
DQM1006	LSY-22	4-cell	91	VU	13761.339	11475.241	181.1115037
DQM1006	LSY-22	4-cell	91	BG	2286.098	NA	NA
DQM1006	LSY-22	4-cell	92	AC	10883.568	8732.324	137.8205765
DQM1006	LSY-22	4-cell	92	VU	12417.589	10266.345	162.0317326
DQM1006	LSY-22	4-cell	92	VU	12121.062	9969.818	157.3517044
DQM1006	LSY-22	4-cell	92	VU	12340.986	10189.742	160.8227223
DQM1006	LSY-22	4-cell	92	BG	2151.244	NA	NA
DQM1006	LSY-22	4-cell	93	AC	14893.5	12736.14	201.0120282
DQM1006	LSY-22	4-cell	93	VU	14972.26	12814.9	202.255082
DQM1006	LSY-22	4-cell	93	VU	15249.35	13091.99	206.6283397
DQM1006	LSY-22	4-cell	93	VU	15221.05	13063.69	206.1816863
DQM1006	LSY-22	4-cell	93	BG	2157.36	NA	NA
DQM1006	LSY-22	4-cell	94	AC	12293.724	10101.449	159.429211
DQM1006	LSY-22	4-cell	94	VU	13084.81	10892.535	171.9147679
DQM1006	LSY-22	4-cell	94	VU	12571.501	10379.226	163.8133115
DQM1006	LSY-22	4-cell	94	VU	13691.342	11499.067	181.4875449
DQM1006	LSY-22	4-cell	94	BG	2192.275	NA	NA
DQM1006	LSY-22	4-cell	95	AC	12407.253	10142.595	160.0786103
DQM1006	LSY-22	4-cell	95	VU	12150.172	9885.514	156.0211507
DQM1006	LSY-22	4-cell	95	VU	14885.408	12620.75	199.1908502
DQM1006	LSY-22	4-cell	95	VU	12940.54	10675.882	168.4953756
DQM1006	LSY-22	4-cell	95	BG	2264.658	NA	NA
DQM1006	LSY-22	4-cell	96	AC	14319.055	12171.231	192.0961789
DQM1006	LSY-22	4-cell	96	VU	14401.788	12253.964	193.4019378
DQM1006	LSY-22	4-cell	96	VU	15342.156	13194.332	208.2435837
DQM1006	LSY-22	4-cell	96	VU	16700.963	14553.139	229.6893711
DQM1006	LSY-22	4-cell	96	BG	2147.824	NA	NA
DQM1006	LSY-22	4-cell	97	AC	14094.202	11854.976	187.1047876
DQM1006	LSY-22	4-cell	97	VU	14775.112	12535.886	197.8514581
DQM1006	LSY-22	4-cell	97	VU	13571.682	11332.456	178.8579558
DQM1006	LSY-22	4-cell	97	VU	12451.106	10211.88	161.172122
DQM1006	LSY-22	4-cell	97	BG	2239.226	NA	NA
