# Supplementary material for: Dynamic compartmentalization of the pro-invasive transcription factor NHR-67 reveals a role for Groucho in regulating a proliferative-invasive cellular switch in C. elegans
Source: eLife. 2023 Dec 1;12:RP84355. doi: 10.7554/eLife.84355 (PMC10691804; doi:10.7554/eLife.84355)
Supplement: Figure 5—source data 2. [file elife-84355-fig5-data2.zip › MedwigKinneyetal2023_Fig5SourceData2.csv]

Strain	Expression	RNAi	Image	Cell	ROI_MGV	BG_MGV	MGV_BS	MGV_Normalized-to-AC	MGV_Normalized-to-VU
DQM800	POP-1	empty_vector	1	AC	3410.375	2289.889	1120.486	77.28767524	49.27239736
DQM800	POP-1	empty_vector	2	AC	3511.106	2243.271	1267.835	87.4513557	55.75194148
DQM800	POP-1	empty_vector	3	AC	3744.473	2263.277	1481.196	102.1683407	65.13430589
DQM800	POP-1	empty_vector	4	AC	3927.712	2277.391	1650.321	113.8340626	72.57143068
DQM800	POP-1	empty_vector	5	AC	3468.676	2234.998	1233.678	85.09531098	54.24991711
DQM800	POP-1	empty_vector	6	AC	3555.894	2221.533	1334.361	92.0401144	58.67736447
DQM800	POP-1	empty_vector	7	AC	3583.382	2292.619	1290.763	89.03285856	56.76018034
DQM800	POP-1	empty_vector	8	AC	3605.751	2275.737	1330.014	91.74027172	58.48620893
DQM800	POP-1	empty_vector	9	AC	3406.733	2222.649	1184.084	81.67446952	52.06906409
DQM800	POP-1	empty_vector	10	AC	3617.597	2218.462	1399.135	96.50802554	61.52574479
DQM800	POP-1	empty_vector	11	AC	3989.2	2285.991	1703.209	117.4821141	74.89713448
DQM800	POP-1	empty_vector	12	AC	3773.45	2226.205	1547.245	106.7241974	68.03875323
DQM800	POP-1	empty_vector	13	AC	3417.593	2261.366	1156.227	79.75297941	50.84407675
DQM800	POP-1	empty_vector	14	AC	3748.147	2247.156	1500.991	103.5337389	66.0047738
DQM800	POP-1	empty_vector	15	AC	3726.582	2240.956	1485.626	102.4739085	65.32911129
DQM800	POP-1	empty_vector	16	AC	3922.783	2348.355	1574.428	108.5991971	69.23410201
DQM800	POP-1	empty_vector	17	AC	3820.457	2317.185	1503.272	103.6910752	66.10507879
DQM800	POP-1	empty_vector	18	AC	3772.654	2222.601	1550.053	106.9178846	68.16223258
DQM800	POP-1	empty_vector	19	AC	3942.652	2233.589	1709.063	117.885905	75.15455904
DQM800	POP-1	empty_vector	20	AC	3639.119	2258.548	1380.571	95.22753796	60.70940903
DQM800	POP-1	empty_vector	21	AC	3749.791	2248.718	1501.073	103.539395	66.00837968
DQM800	POP-1	empty_vector	22	AC	4050.776	2242.662	1808.114	124.7181381	79.51024062
DQM800	POP-1	empty_vector	23	AC	3713.236	2267.057	1446.179	99.75297585	63.59446377
DQM800	POP-1	empty_vector	24	AC	3755.564	2252.539	1503.025	103.6740379	66.09421718
DQM800	POP-1	empty_vector	25	AC	3786.529	2398.982	1387.547	95.70872097	61.01617257
DQM800	POP-1	empty_vector	26	AC	3616.108	2243.325	1372.783	94.69034569	60.36693851
DQM800	POP-1	empty_vector	27	AC	3902.182	2288.661	1613.521	111.2957119	70.95318269
DQM800	POP-1	empty_vector	28a	AC	3749.523	2303.871	1445.652	99.71662501	63.57128941
DQM800	POP-1	empty_vector	28b	AC	3884.919	2310.453	1574.466	108.6018182	69.23577303
DQM800	POP-1	empty_vector	29	AC	3897.953	2303.897	1594.056	109.9530761	70.09722624
DQM800	POP-1	empty_vector	30	AC	3842.387	2548.793	1293.594	89.22813223	56.8846711
DQM800	POP-1	egl-43	1	AC	4551.054	2253.874	2297.18	158.4524053	101.0164926
DQM800	POP-1	egl-43	1	AC	4830.581	2259.216	2571.365	177.3648426	113.0735395
DQM800	POP-1	egl-43	1	AC	5528.24	2277.708	3250.532	224.2116917	142.9393177
DQM800	POP-1	egl-43	1	AC	4317.608	2298.055	2019.553	139.3025494	88.80808676
DQM800	POP-1	egl-43	1	AC	4741.537	2302.771	2438.766	168.2185718	107.2426138
DQM800	POP-1	egl-43	1	AC	6015.41	2306.129	3709.281	255.8547856	163.112406
DQM800	POP-1	egl-43	1	AC	4951.985	2304.644	2647.341	182.6054332	116.4145181
DQM800	POP-1	egl-43	1	AC	3427.507	2305.794	1121.713	77.37230993	49.32635361
DQM800	POP-1	egl-43	2	AC	5681.702	2272.969	3408.733	235.1239097	149.8960691
DQM800	POP-1	egl-43	2	AC	5919.789	2272.547	3647.242	251.5755264	160.3842949
DQM800	POP-1	egl-43	2	AC	5569.99	2273.793	3296.197	227.3615228	144.9473964
DQM800	POP-1	egl-43	2	AC	6089.984	2268.299	3821.685	263.6080675	168.0552741
DQM800	POP-1	egl-43	2	AC	4982.627	2267.862	2714.765	187.2561332	119.3794298
DQM800	POP-1	egl-43	2	AC	6216.485	2273.5	3942.985	271.9749682	173.3893361
DQM800	POP-1	egl-43	2	AC	4920.673	2262.271	2658.402	183.368387	116.9009159
DQM800	POP-1	egl-43	2	AC	5315.902	2274.852	3041.05	209.7622682	133.7275289
DQM800	POP-1	egl-43	2	AC	5091.22	2265.884	2825.336	194.8829804	124.2416934
DQM800	POP-1	egl-43	3	AC	5407.745	2234.064	3173.681	218.9107463	139.5598618
DQM800	POP-1	egl-43	4	AC	6744.274	2386.289	4357.985	300.6003907	191.6386002
DQM800	POP-1	egl-43	4	AC	7030.712	2380.151	4650.561	320.7813826	204.5043754
DQM800	POP-1	egl-43	4	AC	6843.785	2386.458	4457.327	307.4526961	196.0070783
DQM800	POP-1	egl-43	4	AC	5094.753	2379.046	2715.707	187.3211095	119.4208535
DQM800	POP-1	egl-43	4	AC	4474.05	2371.391	2102.659	145.0349455	92.46260083
DQM800	POP-1	egl-43	4	AC	6473.04	2378	4095.04	282.463254	180.0758225
DQM800	POP-1	egl-43	4	AC	5196.223	2380.862	2815.361	194.1949356	123.8030514
DQM800	POP-1	egl-43	5	AC	3945.929	2284.61	1661.319	114.5926708	73.05505817
DQM800	POP-1	egl-43	6	AC	6196.27	2222.471	3973.799	274.100423	174.744355
DQM800	POP-1	egl-43	6	AC	6004.425	2223.844	3780.581	260.7728401	166.2477615
DQM800	POP-1	egl-43	6	AC	5946.36	2213.666	3732.694	257.4697423	164.1419723
DQM800	POP-1	egl-43	7	AC	5695.184	2281.622	3413.562	235.4569993	150.1084202
DQM800	POP-1	egl-43	7	AC	4359.959	2283.452	2076.507	143.231061	91.31258937
DQM800	POP-1	egl-43	7	AC	5555.296	2263.664	3291.632	227.0466432	144.7466544
DQM800	POP-1	egl-43	7	AC	5988.878	2264.901	3723.977	256.8684705	163.7586498
DQM800	POP-1	egl-43	7	AC	5180.037	2253.551	2926.486	201.8599961	128.6896767
DQM800	POP-1	egl-43	7	AC	5266.574	2260.527	3006.047	207.347869	132.1883024
DQM800	POP-1	egl-43	8	AC	4028.718	2226.223	1802.495	124.3305567	79.26314998
DQM800	POP-1	egl-43	8	AC	6030.532	2222.37	3808.162	262.6752926	167.460612
DQM800	POP-1	egl-43	8	AC	5882.389	2219.035	3663.354	252.6868825	161.0928061
DQM800	POP-1	egl-43	8	AC	6350.556	2225.298	4125.258	284.5475986	181.4046328
DQM800	POP-1	egl-43	8	AC	4348.182	2225.16	2123.022	146.4395226	93.35804604
DQM800	POP-1	egl-43	8	AC	4716.695	2224.381	2492.314	171.912148	109.5973406
DQM800	POP-1	egl-43	9	AC	6932.632	2432.169	4500.463	310.4280846	197.9039463
DQM800	POP-1	egl-43	9	AC	6022.069	2408.931	3613.138	249.2231374	158.8846012
DQM800	POP-1	egl-43	9	AC	5981.727	2386.039	3595.688	248.0194901	158.1172526
DQM800	POP-1	egl-43	9	AC	6451.107	2387.586	4063.521	280.2891704	178.6898019
DQM800	POP-1	egl-43	9	AC	6251.778	2445.441	3806.337	262.5494097	167.3803592
DQM800	POP-1	egl-43	10	AC	5519.307	2242.377	3276.93	226.0325445	144.1001468
DQM800	POP-1	egl-43	10	AC	4865.482	2247.986	2617.496	180.546817	115.1021101
DQM800	POP-1	egl-43	10	AC	4078.088	2252.302	1825.786	125.9370982	80.28735145
DQM800	POP-1	egl-43	10	AC	4222.189	2248.747	1973.442	136.1219546	86.78039563
DQM800	POP-1	egl-43	10	AC	4221.841	2260.798	1961.043	135.2667097	86.23516039
DQM800	POP-1	egl-43	11	AC	6432.736	2226.682	4206.054	290.120658	184.9575666
DQM800	POP-1	egl-43	11	AC	6688.252	2223.966	4464.286	307.9327065	196.3130942
DQM800	POP-1	egl-43	11	AC	6361.401	2224.444	4136.957	285.3545596	181.9190861
DQM800	POP-1	egl-43	11	AC	5589.467	2232.031	3357.436	231.5856005	147.6403281
DQM800	POP-1	egl-43	11	AC	6338.403	2215.98	4122.423	284.3520491	181.2799661
DQM800	POP-1	egl-43	12	AC	6055.845	2278.701	3777.144	260.5357665	166.0966224
DQM800	POP-1	egl-43	12	AC	7218.777	2289.573	4929.204	340.001319	216.7574589
DQM800	POP-1	egl-43	12	AC	6417.309	2245.649	4171.66	287.7482658	183.4451204
DQM800	POP-1	egl-43	12	AC	6280.069	2237.65	4042.419	278.8336194	177.7618598
DQM800	POP-1	egl-43	12	AC	6726.759	2273.729	4453.03	307.1563023	195.8181214
DQM800	POP-1	egl-43	12	AC	6751.164	2263.614	4487.55	309.5373856	197.3361084
DQM800	POP-1	egl-43	13	AC	5788.255	2221.994	3566.261	245.9897063	156.8232259
DQM800	POP-1	egl-43	13	AC	9047.106	2220.096	6827.01	470.9061352	300.2118273
DQM800	POP-1	egl-43	13	AC	5772.488	2226.213	3546.275	244.6111335	155.9443589
DQM800	POP-1	egl-43	13	AC	5692.656	2216.013	3476.643	239.8081325	152.8823523
DQM800	POP-1	egl-43	13	AC	7738.084	2216.695	5521.389	380.8484175	242.7982793
DQM800	POP-1	egl-43	13	AC	6447.726	2212.564	4235.162	292.1284382	186.2375656
DQM800	POP-1	egl-43	13	AC	6839.485	2221.583	4617.902	318.5286653	203.0682242
DQM800	POP-1	egl-43	14	AC	5648.237	2263.945	3384.292	233.4380448	148.8212974
DQM800	POP-1	egl-43	14	AC	5361.803	2280.39	3081.413	212.5463837	135.5024568
DQM800	POP-1	egl-43	14	AC	5891.125	2277.53	3613.595	249.2546599	158.9046974
DQM800	POP-1	egl-43	14	AC	5324.475	2298.142	3026.333	208.7471348	133.0803617
DQM800	POP-1	egl-43	14	AC	5490.318	2282.318	3208	221.2779653	141.06901
DQM800	POP-1	egl-43	14	AC	6292.997	2297.258	3995.739	275.6137767	175.7091474
DQM800	POP-1	egl-43	14	AC	6062.108	2281.51	3780.598	260.7740127	166.248509
DQM800	POP-1	egl-43	15	AC	5660.907	2231.17	3429.737	236.572701	150.8197017
DQM800	POP-1	egl-43	15	AC	5805.055	2230.814	3574.241	246.5401421	157.1741394
DQM800	POP-1	egl-43	15	AC	5442.901	2225.668	3217.233	221.9148292	141.4750231
DQM800	POP-1	egl-43	16	AC	6133.401	2241.881	3891.52	268.4250709	171.1262075
DQM800	POP-1	egl-43	16	AC	6774.779	2236.477	4538.302	313.0381023	199.5678835
DQM800	POP-1	egl-43	16	AC	5804.267	2239.247	3565.02	245.9041059	156.768654
DQM800	POP-1	egl-43	17	AC	4643.468	2281.697	2361.771	162.9076937	103.8568257
DQM800	POP-1	egl-43	17	AC	4996.607	2273.059	2723.548	187.8619575	119.7656546
DQM800	POP-1	egl-43	17	AC	3760.421	2264.653	1495.768	103.1734724	65.77509692
DQM800	POP-1	egl-43	17	AC	3847.032	2277.917	1569.115	108.2327227	69.00046746
DQM800	POP-1	egl-43	17	AC	4802.989	2265.532	2537.457	175.0259732	111.5824647
DQM800	POP-1	egl-43	17	AC	4436.34	2258.949	2177.391	150.1897288	95.74887553
DQM800	POP-1	egl-43	17	AC	5093.175	2267.904	2825.271	194.8784969	124.2388351
DQM800	POP-1	egl-43	17	AC	4595.216	2264.494	2330.722	160.7660292	102.4914729
DQM800	POP-1	egl-43	18	AC	6316.722	2246.755	4069.967	280.7337956	178.9732591
DQM800	POP-1	egl-43	18	AC	6285.44	2245.56	4039.88	278.658487	177.6502095
DQM800	POP-1	egl-43	19	AC	5819.537	2261.867	3557.67	245.3971255	156.4454441
DQM800	POP-1	egl-43	19	AC	4607.237	2264.677	2342.56	161.582578	103.0120387
DQM800	POP-1	egl-43	19	AC	5322.988	2264.8	3058.188	210.9443946	134.4811576
DQM800	POP-1	egl-43	20	AC	4804.349	2238.201	2566.148	177.00499	112.8441265
DQM800	POP-1	egl-43	20	AC	5458.802	2235.832	3222.97	222.3105498	141.7273027
DQM800	POP-1	egl-43	20	AC	7196.062	2239.783	4956.279	341.8688692	217.9480585
DQM800	POP-1	egl-43	21	AC	5864.481	2342.933	3521.548	242.9055411	154.8570106
DQM800	POP-1	egl-43	21	AC	6013.065	2336.691	3676.374	253.584962	161.6653493
DQM800	POP-1	egl-43	21	AC	5465.381	2324.332	3141.049	216.6598914	138.124898
DQM800	POP-1	egl-43	21	AC	5296.671	2280.584	3016.087	208.0403973	132.6298027
DQM800	POP-1	egl-43	22	AC	5864.481	2342.933	3521.548	242.9055411	154.8570106
DQM800	POP-1	egl-43	22	AC	6013.065	2336.691	3676.374	253.584962	161.6653493
DQM800	POP-1	egl-43	22	AC	5465.381	2324.332	3141.049	216.6598914	138.124898
DQM800	POP-1	egl-43	22	AC	5296.671	2280.584	3016.087	208.0403973	132.6298027
DQM800	POP-1	egl-43	22	AC	5004.534	2270.853	2733.681	188.5609007	120.2112445
DQM800	POP-1	egl-43	22	AC	5192.646	2276.968	2915.678	201.1144935	128.2144043
DQM800	POP-1	egl-43	22	AC	4967.416	2255.301	2712.115	187.0733444	119.2628984
DQM800	POP-1	egl-43	22	AC	4104.45	2251.421	1853.029	127.8162365	81.48533868
DQM800	POP-1	egl-43	22	AC	3598.713	2258.332	1340.381	92.45535547	58.94208874
DQM800	POP-1	egl-43	23	AC	4918.892	2246.814	2672.078	184.3117154	117.5023061
DQM800	POP-1	egl-43	23	AC	4403.844	2248.163	2155.681	148.6922398	94.79419717
DQM800	POP-1	egl-43	23	AC	4619.977	2249.558	2370.419	163.5042061	104.237114
DQM800	POP-1	egl-43	23	AC	7042.116	2257.25	4784.866	330.0453281	210.4103209
DQM800	POP-1	egl-43	23	AC	5120.03	2248.433	2871.597	198.0739218	126.2759806
DQM800	POP-1	egl-43	24	AC	5776.122	2671.365	3104.757	214.1565809	136.5289888
DQM800	POP-1	egl-43	24	AC	5137.676	2677.609	2460.067	169.6878492	108.1793068
DQM800	POP-1	egl-43	24	AC	5818.198	2644.451	3173.747	218.9152988	139.5627641
DQM800	POP-1	egl-43	24	AC	6125.503	2662.723	3462.78	238.8519054	152.2727389
DQM800	POP-1	egl-43	24	AC	6078.061	2693.107	3384.954	233.4837075	148.8504082
DQM800	POP-1	egl-43	24	AC	4980.394	2661.502	2318.892	159.9500322	101.9712589
DQM800	POP-1	egl-43	24	AC	4361.831	2647.094	1714.737	118.27728	75.40406826
DQM800	POP-1	egl-43	25	AC	4976.684	2346.141	2630.543	181.4467589	115.6758406
DQM800	POP-1	egl-43	25	AC	5061.862	2310.245	2751.617	189.7980707	120.9999645
DQM800	POP-1	egl-43	25	AC	5284.3	2328.892	2955.408	203.8549466	129.9614965
DQM800	POP-1	egl-43	25	AC	5420.903	2355.585	3065.318	211.4362001	134.7946931
DQM800	POP-1	egl-43	26	AC	5036.931	2329.451	2707.48	186.7536363	119.0590783
DQM800	POP-1	egl-43	26	AC	5692.816	2342.747	3350.069	231.0774476	147.3163707
DQM800	POP-1	egl-43	26	AC	6592.869	2369.097	4223.772	291.3427911	185.7367003
DQM800	POP-1	egl-43	26	AC	4913.444	2399.364	2514.08	173.4134997	110.5544815
DQM800	POP-1	egl-43	26	AC	3768.043	2390.921	1377.122	94.98963656	60.55774226
DQM800	POP-1	egl-43	26	AC	4208.263	2441.105	1767.158	121.8931192	77.70923614
DQM800	POP-1	egl-43	27	AC	5876.496	2216.97	3659.526	252.4228389	160.9244731
DQM800	POP-1	egl-43	27	AC	6557.239	2217.118	4340.121	299.368187	190.8530463
DQM800	POP-1	egl-43	27	AC	6374.327	2223.498	4150.829	286.3114075	182.5290953
DQM800	POP-1	egl-43	27	AC	6169.997	2223.567	3946.43	272.2125936	173.540827
DQM800	POP-1	egl-43	27	AC	7076.934	2220.747	4856.187	334.9648311	213.5465999
DQM800	POP-1	egl-43	27	AC	6239.603	2228.032	4011.571	276.7058193	176.4053458
DQM800	POP-1	egl-43	27	AC	5563.689	2226.782	3336.907	230.1695733	146.7375832
DQM800	POP-1	egl-43	28	AC	6181.957	2236.442	3945.515	272.1494798	173.5005907
DQM800	POP-1	egl-43	28	AC	5898.3	2238.399	3659.901	252.4487052	160.9409634
DQM800	POP-1	egl-43	28	AC	6062.646	2236.455	3826.191	263.9188775	168.2534216
DQM800	POP-1	egl-43	28	AC	7496.377	2229.091	5267.286	363.3211747	231.6243209
DQM800	POP-1	egl-43	29	AC	5518.071	2237.279	3280.792	226.2989334	144.2699749
DQM800	POP-1	egl-43	29	AC	6046.78	2240.622	3806.158	262.5370629	167.3724878
DQM800	POP-1	egl-43	29	AC	6285.512	2241.075	4044.437	278.9728148	177.8505996
DQM800	POP-1	egl-43	29	AC	4115.536	2233.755	1881.781	129.799461	82.74968288
DQM800	POP-1	egl-43	29	AC	5164.983	2244.104	2920.879	201.4732425	128.4431137
DQM800	POP-1	egl-43	29	AC	5165.414	2233.203	2932.211	202.254889	128.9414286
DQM800	POP-1	egl-43	29	AC	4877.292	2233.462	2643.83	182.3632553	116.2601249
DQM800	POP-1	egl-43	30	AC	7062.979	2332	4730.979	326.3283687	208.040687
DQM800	POP-1	egl-43	30	AC	4709.445	2340.71	2368.735	163.388049	104.1630615
DQM800	POP-1	egl-43	30	AC	4673.371	2348.704	2324.667	160.348374	102.2252095
DQM800	POP-1	egl-43	30	AC	6192.788	2365.106	3827.682	264.0217221	168.318987
DQM800	POP-1	egl-43	30	AC	5791.554	2347.101	3444.453	237.5877654	151.466825
DQM800	POP-1	fos-1	1	AC	3347.522	2226.543	1120.979	77.32168087	49.2940766
DQM800	POP-1	fos-1	2	AC	3755.131	2235.232	1519.899	104.8379545	66.83623666
DQM800	POP-1	fos-1	3	AC	3817.181	2203.614	1613.567	111.2988848	70.9552055
DQM800	POP-1	fos-1	4	AC	3343.04	2269.783	1073.257	74.0299642	47.19554316
DQM800	POP-1	fos-1	5	AC	3578.151	2259.772	1318.379	90.93772524	57.97456992
DQM800	POP-1	fos-1	6	AC	3862.442	2260.934	1601.508	110.4670921	70.42492146
DQM800	POP-1	fos-1	7	AC	3466.629	2384.916	1081.713	74.61323305	47.5673884
DQM800	POP-1	fos-1	8	AC	3242.831	2187.024	1055.807	72.82631692	46.42819458
DQM800	POP-1	fos-1	9	AC	3423.125	2260.874	1162.251	80.16849638	51.10897691
DQM800	POP-1	fos-1	10	AC	3366.388	2551.368	815.02	56.21757084	35.83979567
DQM800	POP-1	fos-1	11	AC	3474.268	2248.836	1225.432	84.52652728	53.88730643
DQM800	POP-1	fos-1	12	AC	3496.94	2232.804	1264.136	87.19621006	55.58928117
DQM800	POP-1	fos-1	13	AC	3581.211	2388.321	1192.89	82.28188029	52.45630029
DQM800	POP-1	fos-1	14a	AC	3980.791	2287.03	1693.761	116.8304201	74.4816669
DQM800	POP-1	fos-1	14b	AC	3328.918	2274.13	1054.788	72.75602943	46.38338494
DQM800	POP-1	fos-1	15	AC	3273.145	2218.631	1054.514	72.73712976	46.37133603
DQM800	POP-1	fos-1	16	AC	3720.746	2222.413	1498.333	103.3503982	65.88789057
DQM800	POP-1	fos-1	17	AC	3737.008	2274.158	1462.85	100.9028901	64.3275565
DQM800	POP-1	fos-1	18	AC	3849.17	2227.137	1622.033	111.8828435	71.32749048
DQM800	POP-1	fos-1	19	AC	3042.12	2210.158	831.962	57.38617785	36.58480539
DQM800	POP-1	fos-1	20	AC	3382.639	2259.905	1122.734	77.44273536	49.3712512
DQM800	POP-1	fos-1	21	AC	3540.139	2242.471	1297.668	89.50914421	57.06382171
DQM800	POP-1	fos-1	22	AC	3461.804	2228.204	1233.6	85.08993078	54.24648713
DQM800	POP-1	fos-1	23	AC	3438.758	2232.497	1206.261	83.20417071	53.04427838
DQM800	POP-1	fos-1	24	AC	3623.637	2233.664	1389.973	95.87605898	61.12285381
DQM800	POP-1	fos-1	25	AC	3968.325	2347.04	1621.285	111.8312487	71.29459783
DQM800	POP-1	fos-1	26	AC	3881.882	2260.267	1621.615	111.8540111	71.3091093
DQM800	POP-1	fos-1	27	AC	3925.179	2239.277	1685.902	116.2883305	74.13607421
DQM800	POP-1	fos-1	28	AC	3979.649	2255.101	1724.548	118.9540126	75.83549845
DQM800	POP-1	fos-1	29	AC	3432.715	2216.077	1216.638	83.91994423	53.50059793
DQM800	POP-1	fos-1	30	AC	4024.266	2246.395	1777.871	122.632069	78.180331
DQM800	POP-1	nhr-67	1	AC	5771.656	2228.887	3542.769	244.3693004	155.7901856
DQM800	POP-1	nhr-67	1	AC	4715.842	2235.773	2480.069	171.0675256	109.0588773
DQM800	POP-1	nhr-67	1	AC	4211.271	2227.806	1983.465	136.8133103	87.22114834
DQM800	POP-1	nhr-67	2	AC	3614.681	2284.139	1330.542	91.77669154	58.50942727
DQM800	POP-1	nhr-67	3	AC	3542.685	2276.194	1266.491	87.35865072	55.69284025
DQM800	POP-1	nhr-67	4	AC	4748.798	2226.451	2522.347	173.9837319	110.9180156
DQM800	POP-1	nhr-67	4	AC	4849.491	2224.199	2625.292	181.0845611	115.4449325
DQM800	POP-1	nhr-67	4	AC	5028.757	2223.026	2805.731	193.5306879	123.3795806
DQM800	POP-1	nhr-67	5	AC	5902.119	2268.197	3633.922	250.6567538	159.7985595
DQM800	POP-1	nhr-67	5	AC	5651.444	2267.902	3383.542	233.3863121	148.7883168
DQM800	POP-1	nhr-67	5	AC	6815.987	2273.192	4542.795	313.3480156	199.7654592
DQM800	POP-1	nhr-67	6	AC	5391.391	2275.55	3115.841	214.9211211	137.0163981
DQM800	POP-1	nhr-67	6	AC	4910.209	2287.511	2622.698	180.905635	115.3308636
DQM800	POP-1	nhr-67	7	AC	5820.315	2269.425	3550.89	244.929462	156.1472995
DQM800	POP-1	nhr-67	8	AC	3900.357	2241.215	1659.142	114.4425081	72.95932648
DQM800	POP-1	nhr-67	9	AC	3556.875	2229.387	1327.488	91.56603602	58.37513028
DQM800	POP-1	nhr-67	10	AC	3817.341	2281.566	1535.775	105.9330321	67.53436995
DQM800	POP-1	nhr-67	11	AC	4615.075	2312.558	2302.517	158.8205351	101.2511826
DQM800	POP-1	nhr-67	11	AC	4758.763	2316.611	2442.152	168.4521276	107.3915102
DQM800	POP-1	nhr-67	11	AC	4562.009	2292.884	2269.125	156.5172578	99.7827984
DQM800	POP-1	nhr-67	11	AC	5307.202	2289.214	3017.988	208.1715224	132.7133975
DQM800	POP-1	nhr-67	12	AC	4012.977	2275.92	1737.057	119.8168449	76.38557085
DQM800	POP-1	nhr-67	13	AC	8137.011	2282.105	5854.906	403.8533935	257.4643993
DQM800	POP-1	nhr-67	13	AC	7898.153	2287.316	5610.837	387.0182652	246.7316773
DQM800	POP-1	nhr-67	13	AC	7231.6	2262.444	4969.156	342.757085	218.5143134
DQM800	POP-1	nhr-67	13	AC	8814.657	2278.514	6536.143	450.8430248	287.4212039
DQM800	POP-1	nhr-67	14	AC	3899.438	2633.333	1266.105	87.33202562	55.67586624
DQM800	POP-1	nhr-67	15	AC	6723.128	2241.412	4481.716	309.1349742	197.0795633
DQM800	POP-1	nhr-67	15	AC	5593.526	2234.796	3358.73	231.6748567	147.6972306
DQM800	POP-1	nhr-67	15	AC	6416.268	2229.835	4186.433	288.7672618	184.0947502
DQM800	POP-1	nhr-67	16	AC	4404.966	2282.535	2122.431	146.3987572	93.33205733
DQM800	POP-1	nhr-67	17	AC	6818.354	2226.85	4591.504	316.7078125	201.9073951
DQM800	POP-1	nhr-67	18	AC	4856.625	2259.969	2596.656	179.109338	114.1856893
DQM800	POP-1	nhr-67	18	AC	5489.465	2253.626	3235.839	223.1982138	142.2932058
DQM800	POP-1	nhr-67	19	AC	5199.517	2235.936	2963.581	204.418695	130.320897
DQM800	POP-1	nhr-67	19	AC	5245.025	2237.651	3007.374	207.4394013	132.2466561
DQM800	POP-1	nhr-67	20	AC	3693.035	2233.875	1459.16	100.6483653	64.16529196
DQM800	POP-1	nhr-67	21	AC	5020.399	2272.51	2747.889	189.5409248	120.8360289
DQM800	POP-1	nhr-67	21	AC	5090.977	2284.145	2806.832	193.6066315	123.4279961
DQM800	POP-1	nhr-67	21	AC	4999.817	2273.667	2726.15	188.0414355	119.8800753
DQM800	POP-1	nhr-67	21	AC	4133.028	2263.569	1869.459	128.9495273	82.20783364
DQM800	POP-1	nhr-67	22	AC	4284.458	2220.403	2064.055	142.3721604	90.7650235
DQM800	POP-1	nhr-67	22	AC	5550.733	2217.615	3333.118	229.9082198	146.5709652
DQM800	POP-1	nhr-67	23	AC	6019.778	2411.684	3608.094	248.8752178	158.6627957
DQM800	POP-1	nhr-67	23	AC	7066.464	2418.856	4647.608	320.5776937	204.3745197
DQM800	POP-1	nhr-67	23	AC	5709.129	2399.324	3309.805	228.3001608	145.5457963
DQM800	POP-1	nhr-67	23	AC	6227.29	2395.249	3832.041	264.3223925	168.5106702
DQM800	POP-1	nhr-67	24	AC	10067.383	2298.313	7769.07	535.8865341	341.6380964
DQM800	POP-1	nhr-67	24	AC	8852.93	2287.094	6565.836	452.8911566	288.7269278
DQM800	POP-1	nhr-67	24	AC	6726.196	2281.381	4444.815	306.5896568	195.4568739
DQM800	POP-1	nhr-67	24	AC	7920.983	2296.535	5624.448	387.9571101	247.3302092
DQM800	POP-1	nhr-67	25	AC	5734.91	2231.498	3503.412	241.6545757	154.0594958
DQM800	POP-1	nhr-67	25	AC	5267.697	2220.767	3046.93	210.1678525	133.9860968
DQM800	POP-1	nhr-67	25	AC	6039.132	2220.077	3819.055	263.4266582	167.9396222
DQM800	POP-1	nhr-67	25	AC	6811.219	2247.141	4564.078	314.8160515	200.7013606
DQM800	POP-1	nhr-67	25	AC	5726.057	2233.244	3492.813	240.9234893	153.593414
DQM800	POP-1	nhr-67	26	AC	6342.712	2240.317	4102.395	282.9705793	180.3992522
DQM800	POP-1	nhr-67	26	AC	5274.759	2230.787	3043.972	209.9638187	133.8560213
DQM800	POP-1	nhr-67	26	AC	4106.173	2228.094	1878.079	129.5441084	82.58689065
DQM800	POP-1	nhr-67	27	AC	3495.234	2240.409	1254.825	86.55396595	55.17983805
DQM800	POP-1	nhr-67	28	AC	4978.991	2250.054	2728.937	188.2336742	120.0026312
DQM800	POP-1	nhr-67	28	AC	5585.836	2240.764	3345.072	230.7327699	147.096632
DQM800	POP-1	nhr-67	28	AC	5461.702	2247.934	3213.768	221.6758241	141.3226528
DQM800	POP-1	nhr-67	28	AC	6443.662	2251.006	4192.656	289.1965052	184.3684012
DQM800	POP-1	nhr-67	29	AC	5465.629	2247.188	3218.441	221.9981533	141.5281439
DQM800	POP-1	nhr-67	29	AC	5145.657	2243.493	2902.164	200.1823394	127.6201379
DQM800	POP-1	nhr-67	29	AC	5604.025	2256.252	3347.773	230.9190766	147.2154061
DQM800	POP-1	nhr-67	30	AC	4549.432	2216.876	2332.556	160.8925329	102.5721215
DQM800	POP-1	nhr-67	30	AC	4562.79	2214.633	2348.157	161.9686419	103.2581619
DQM800	POP-1	nhr-67	30	AC	5453.338	2211.356	3241.982	223.621939	142.5633389
DQM800	POP-1	nhr-67	31	AC	5159.381	2269.63	2889.751	199.3261289	127.074287
DQM800	POP-1	nhr-67	31	AC	7364.371	2262.777	5101.594	351.8922506	224.3381593
DQM800	POP-1	nhr-67	31	AC	6306.954	2260.388	4046.566	279.1196667	177.9442205
DQM800	POP-1	nhr-67	32	AC	7441.399	2343.099	5098.3	351.6650406	224.1933085
DQM800	POP-1	nhr-67	32	AC	5809.87	2422.385	3387.485	233.6582881	148.9617068
DQM800	POP-1	nhr-67	33	AC	3745.296	2261.558	1483.738	102.3436801	65.24608813
DQM800	POP-1	nhr-67	33	AC	4534.486	2268.423	2266.063	156.3060504	99.64814962
DQM800	POP-1	empty_vector	1	VU	4201.062	2275.173	1925.889	132.841895	84.68929382
DQM800	POP-1	empty_vector	1	VU	3774.459	2271.983	1502.476	103.6361696	66.07007539
DQM800	POP-1	empty_vector	1	VU	4385.175	2274.966	2110.209	145.5557213	92.79460551
DQM800	POP-1	empty_vector	2	VU	4178.761	2246.51	1932.251	133.2807262	84.96905723
DQM800	POP-1	empty_vector	2	VU	4314.26	2246.372	2067.888	142.6365489	90.93357634
DQM800	POP-1	empty_vector	2	VU	4481.851	2240.502	2241.349	154.6013548	98.56137296
DQM800	POP-1	empty_vector	3	VU	4826.278	2262.48	2563.798	176.8428943	112.7407873
DQM800	POP-1	empty_vector	3	VU	4668.329	2260.232	2408.097	166.1031185	105.8939712
DQM800	POP-1	empty_vector	3	VU	4657.369	2260.971	2396.398	165.2961575	105.3795179
DQM800	POP-1	empty_vector	4	VU	4524.8	2259.239	2265.561	156.271424	99.6260746
DQM800	POP-1	empty_vector	4	VU	4617.239	2260.262	2356.977	162.5770183	103.6460137
DQM800	POP-1	empty_vector	4	VU	4762.202	2262.714	2499.488	172.4069884	109.912811
DQM800	POP-1	empty_vector	5	VU	4241.998	2232.633	2009.365	138.5998125	88.36007832
DQM800	POP-1	empty_vector	5	VU	4201.846	2230.04	1971.806	136.0091083	86.70845396
DQM800	POP-1	empty_vector	5	VU	4108.131	2231.777	1876.354	129.4251232	82.51103527
DQM800	POP-1	empty_vector	6	VU	4185.094	2224.389	1960.705	135.2433955	86.22029714
DQM800	POP-1	empty_vector	6	VU	4143.784	2227.235	1916.549	132.1976506	84.27857544
DQM800	POP-1	empty_vector	6	VU	4087.228	2224.614	1862.614	128.4773803	81.90683072
DQM800	POP-1	empty_vector	7	VU	4130.895	2293.899	1836.996	126.7103295	80.78030145
DQM800	POP-1	empty_vector	7	VU	3979.367	2293.838	1685.529	116.2626021	74.11967186
DQM800	POP-1	empty_vector	7	VU	4094.119	2300.66	1793.459	123.7072813	78.86579974
DQM800	POP-1	empty_vector	8	VU	4069.218	2256.318	1812.9	125.0482616	79.72070081
DQM800	POP-1	empty_vector	8	VU	3949.206	2245.478	1703.728	117.5179131	74.91995706
DQM800	POP-1	empty_vector	8	VU	3964.792	2242.521	1722.271	118.7969522	75.73536935
DQM800	POP-1	empty_vector	9	VU	4305.916	2215.652	2090.264	144.1799765	91.91754148
DQM800	POP-1	empty_vector	9	VU	4002.314	2213.567	1788.747	123.382262	78.65859364
DQM800	POP-1	empty_vector	9	VU	4034.671	2223.914	1810.757	124.9004441	79.62646425
DQM800	POP-1	empty_vector	10	VU	4467.44	2221.916	2245.524	154.8893334	98.74496495
DQM800	POP-1	empty_vector	10	VU	4683.727	2223.022	2460.705	169.7318565	108.2073623
DQM800	POP-1	empty_vector	10	VU	4957.686	2220.987	2736.699	188.769073	120.3439584
DQM800	POP-1	empty_vector	11	VU	4975.897	2277.118	2698.779	186.1534681	118.6764594
DQM800	POP-1	empty_vector	11	VU	5323.734	2288.337	3035.397	209.3723416	133.4789432
DQM800	POP-1	empty_vector	11	VU	5625.796	2294.017	3331.779	229.8158597	146.5120839
DQM800	POP-1	empty_vector	12	VU	4810.357	2232.517	2577.84	177.8114682	113.358272
DQM800	POP-1	empty_vector	12	VU	4939.336	2234.82	2704.516	186.5491887	118.928739
DQM800	POP-1	empty_vector	12	VU	4936.529	2240.684	2695.845	185.9510899	118.5474393
DQM800	POP-1	empty_vector	13	VU	4489.469	2297.411	2192.058	151.2014133	96.3938441
DQM800	POP-1	empty_vector	13	VU	4429.693	2314.627	2115.066	145.8907422	93.00818786
DQM800	POP-1	empty_vector	14	VU	4485.055	2246.95	2238.105	154.3775937	98.41872088
DQM800	POP-1	empty_vector	14	VU	4633.347	2244.617	2388.73	164.7672425	105.0423243
DQM800	POP-1	empty_vector	14	VU	4332.367	2244.299	2088.068	144.0285032	91.82097429
DQM800	POP-1	empty_vector	15	VU	4440.016	2234.176	2205.84	152.1520533	96.99989557
DQM800	POP-1	empty_vector	15	VU	4630.017	2232.983	2397.034	165.3400269	105.4074854
DQM800	POP-1	empty_vector	15	VU	4436.607	2233.706	2202.901	151.9493301	96.8706556
DQM800	POP-1	empty_vector	16	VU	4494.678	2317.373	2177.305	150.1837968	95.74509376
DQM800	POP-1	empty_vector	16	VU	4748.774	2311.455	2437.319	168.1187622	107.1789833
DQM800	POP-1	empty_vector	16	VU	5065.067	2326.065	2739.002	188.9279269	120.4452308
DQM800	POP-1	empty_vector	17	VU	4727.625	2310.768	2416.857	166.7073564	106.2791846
DQM800	POP-1	empty_vector	17	VU	5394.694	2294.002	3100.692	213.8761897	136.350234
DQM800	POP-1	empty_vector	17	VU	5276.684	2309.632	2967.052	204.6581139	130.4735312
DQM800	POP-1	empty_vector	18	VU	4606.457	2215.576	2390.881	164.9156119	105.1369126
DQM800	POP-1	empty_vector	18	VU	4741.99	2229.316	2512.674	173.3165181	110.4926539
DQM800	POP-1	empty_vector	18	VU	4840.793	2223.215	2617.578	180.5524731	115.105716
DQM800	POP-1	empty_vector	19	VU	4581.214	2221.737	2359.477	162.7494606	103.755949
DQM800	POP-1	empty_vector	19	VU	5112.84	2221.915	2890.925	199.4071078	127.1259126
DQM800	POP-1	empty_vector	19	VU	4870.762	2223.282	2647.48	182.615021	116.4206305
DQM800	POP-1	empty_vector	20	VU	4276.246	2266.453	2009.793	138.6293347	88.37889925
DQM800	POP-1	empty_vector	20	VU	4438.236	2256.527	2181.709	150.4875712	95.93875583
DQM800	POP-1	empty_vector	20	VU	4191.813	2251.723	1940.09	133.8214363	85.31377044
DQM800	POP-1	empty_vector	21	VU	4429.741	2264.509	2165.232	149.3510384	95.21419408
DQM800	POP-1	empty_vector	21	VU	4910.254	2265.67	2644.584	182.4152639	116.2932814
DQM800	POP-1	empty_vector	21	VU	4596.464	2271.311	2325.153	160.3818967	102.246581
DQM800	POP-1	empty_vector	22	VU	4666.462	2245.807	2420.655	166.9693307	106.4461984
DQM800	POP-1	empty_vector	22	VU	4881.503	2244.458	2637.045	181.8952468	115.9617604
DQM800	POP-1	empty_vector	22	VU	4604.819	2244.43	2360.389	162.8123676	103.7960534
DQM800	POP-1	empty_vector	23	VU	4243.187	2280.556	1962.631	135.3762451	86.30499131
DQM800	POP-1	empty_vector	23	VU	4549.489	2272.416	2277.073	157.0654863	100.1323048
DQM800	POP-1	empty_vector	23	VU	4472.794	2272.656	2200.138	151.7587469	96.74915508
DQM800	POP-1	empty_vector	24	VU	4979.015	2240.758	2738.257	188.8765391	120.4124701
DQM800	POP-1	empty_vector	24	VU	4599.173	2241.379	2357.794	162.6333724	103.6819406
DQM800	POP-1	empty_vector	24	VU	4846.798	2241.077	2605.721	179.7346137	114.5843148
DQM800	POP-1	empty_vector	25	VU	4678.008	2309.006	2369.002	163.4064658	104.1748026
DQM800	POP-1	empty_vector	25	VU	4347.515	2306.639	2040.876	140.7733443	89.74574714
DQM800	POP-1	empty_vector	25	VU	4565.439	2318.318	2247.121	154.9994896	98.81519164
DQM800	POP-1	empty_vector	26	VU	4280.6	2242.259	2038.341	140.5984878	89.63427272
DQM800	POP-1	empty_vector	26	VU	4452.78	2240.243	2212.537	152.6139917	97.29439032
DQM800	POP-1	empty_vector	26	VU	4188.855	2243.031	1945.824	134.21695	85.5659181
DQM800	POP-1	empty_vector	27	VU	4535.691	2280.998	2254.693	155.5217828	99.14816375
DQM800	POP-1	empty_vector	27	VU	4835.794	2292.264	2543.53	175.44487	111.8495196
DQM800	POP-1	empty_vector	27	VU	4713.529	2267.735	2445.794	168.7033416	107.551664
DQM800	POP-1	empty_vector	28a	VU	4656.217	2314.833	2341.384	161.5014612	102.9603251
DQM800	POP-1	empty_vector	28a	VU	4438.444	2325.128	2113.316	145.7700326	92.93123314
DQM800	POP-1	empty_vector	28a	VU	4613.194	2312.053	2301.141	158.7256229	101.1906742
DQM800	POP-1	empty_vector	28b	VU	4772.771	2316.515	2456.256	169.4249781	108.0117214
DQM800	POP-1	empty_vector	28b	VU	4643.904	2303.125	2340.779	161.4597301	102.9337207
DQM800	POP-1	empty_vector	28b	VU	4718.086	2304.986	2413.1	166.4482101	106.1139738
DQM800	POP-1	empty_vector	29	VU	4464.732	2288.64	2176.092	150.1001278	95.69175314
DQM800	POP-1	empty_vector	29	VU	4424.563	2284	2140.563	147.6494467	94.12939626
DQM800	POP-1	empty_vector	29	VU	4583.093	2268.647	2314.446	159.6433608	101.77575
DQM800	POP-1	empty_vector	30	VU	4820.689	2671.935	2148.754	148.2144367	94.48958836
DQM800	POP-1	empty_vector	30	VU	4663.302	2716.234	1947.068	134.3027572	85.62062192
DQM800	POP-1	empty_vector	30	VU	4655.818	2743.336	1912.482	131.9171214	84.09973265
DQM800	POP-1	hlh-2	1	AC	4349.539	2334.379	2015.16	138.9995338	88.6149084
DQM800	POP-1	hlh-2	2	AC	3925.778	2278.054	1647.724	113.6549296	72.45722986
DQM800	POP-1	hlh-2	3	AC	4287.688	2343.124	1944.564	134.130039	85.5105107
DQM800	POP-1	hlh-2	4	AC	3440.215	2272.408	1167.807	80.55173216	51.35329718
DQM800	POP-1	hlh-2	5	AC	4094.974	2271.892	1823.082	125.7505846	80.1684454
DQM800	POP-1	hlh-2	6	AC	5691.644	2328.1	3363.544	232.0069116	147.9089221
DQM800	POP-1	hlh-2	7	AC	6181.378	2261.157	3920.221	270.4047775	172.388309
DQM800	POP-1	hlh-2	7	AC	5253.461	2264.75	2988.711	206.152085	131.4259669
DQM800	POP-1	hlh-2	8	AC	4463.51	2273.421	2190.089	151.0655978	96.30725904
DQM800	POP-1	hlh-2	9	AC	4573.563	2282.844	2290.719	158.0067454	100.7323758
DQM800	POP-1	hlh-2	10	AC	4158.423	2362.018	1796.405	123.9104873	78.99534753
DQM800	POP-1	hlh-2	11	AC	4276.009	2287.644	1988.365	137.1512972	87.43662158
DQM800	POP-1	hlh-2	12	AC	3717.351	2290.874	1426.477	98.39399253	62.72808546
DQM800	POP-1	hlh-2	13	AC	4452.706	2315.871	2136.835	147.3923008	93.96546071
DQM800	POP-1	hlh-2	13	AC	4647.206	2328.877	2318.329	159.9111982	101.9465015
DQM800	POP-1	hlh-2	14	AC	4278.552	2379.053	1899.499	131.0215941	83.52881652
DQM800	POP-1	hlh-2	15	AC	6570.721	2334.328	4236.393	292.2133488	186.2916978
DQM800	POP-1	hlh-2	15	AC	6978.94	2314.291	4664.649	321.7531295	205.1238829
DQM800	POP-1	hlh-2	15	AC	6988.401	2329.389	4659.012	321.3643066	204.8760007
DQM800	POP-1	hlh-2	15	AC	6480.118	2320.623	4159.495	286.9091615	182.9101751
DQM800	POP-1	hlh-2	16	AC	4718.346	2259.36	2458.986	169.6132851	108.1317708
DQM800	POP-1	hlh-2	17	AC	6164.592	2362.374	3802.218	262.2652938	167.1992297
DQM800	POP-1	hlh-2	17	AC	6852.785	2366.007	4486.778	309.4841354	197.3021604
DQM800	POP-1	hlh-2	17	AC	6307.041	2376.041	3931	271.1482797	172.8623062
DQM800	POP-1	hlh-2	17	AC	6963.562	2360.921	4602.641	317.4760085	202.397135
DQM800	POP-1	hlh-2	18	AC	4093.889	2298.331	1795.558	123.8520638	78.95810144
DQM800	POP-1	hlh-2	18	AC	3914.587	2303.151	1611.436	111.151895	70.86149662
DQM800	POP-1	hlh-2	19	AC	4137.593	2247.601	1889.992	130.3658305	83.11075446
DQM800	POP-1	hlh-2	20	AC	5380.739	2320.402	3060.337	211.092626	134.575658
DQM800	POP-1	hlh-2	20	AC	5733.651	2316.341	3417.31	235.7155248	150.2732352
DQM800	POP-1	hlh-2	20	AC	5136.494	2329.145	2807.349	193.6422925	123.4507307
DQM800	POP-1	hlh-2	21	AC	4504.466	2350.747	2153.719	148.5569071	94.70791992
DQM800	POP-1	hlh-2	22	AC	4862.881	2268.643	2594.238	178.9425518	114.0793598
DQM800	POP-1	hlh-2	23	AC	4490.814	2300.911	2189.903	151.0527681	96.29907985
DQM800	POP-1	hlh-2	24	AC	5227.9	2332.768	2895.132	199.6972937	127.3109118
DQM800	POP-1	hlh-2	24	AC	5221.923	2296.233	2925.69	201.8050905	128.6546733
DQM800	POP-1	hlh-2	25	AC	5265.379	2264.949	3000.43	206.9604256	131.9412998
DQM800	POP-1	hlh-2	25	AC	4792.8	2267.073	2525.727	174.2168739	111.0666482
DQM800	POP-1	hlh-2	25	AC	4247.335	2266.736	1980.599	136.6156224	87.09511849
DQM800	POP-1	hlh-2	25	AC	4311.564	2269.232	2042.332	140.8737747	89.80977347
DQM800	POP-1	hlh-2	26	AC	5614.117	2412.976	3201.141	220.8048525	140.7673914
DQM800	POP-1	hlh-2	26	AC	8707.361	2485.268	6222.093	429.1808225	273.6111283
DQM800	POP-1	hlh-2	26	AC	9323.768	2476.401	6847.367	472.3102984	301.1070086
DQM800	POP-1	hlh-2	27	AC	4001.774	2280.797	1720.977	118.707696	75.67846683
DQM800	POP-1	hlh-2	28	AC	4421.002	2252.537	2168.465	149.5740408	95.35636245
DQM800	POP-1	hlh-2	29	AC	4545.239	2311.819	2233.42	154.0544368	98.21270208
DQM800	POP-1	hlh-2	30	AC	3941.547	2275.952	1665.595	114.8876161	73.24309155
DQM800	POP-1	hlh-2	31	AC	4870.743	2301.117	2569.626	177.2448918	112.9970685
DQM800	POP-1	hlh-2	31	AC	6167.905	2295.818	3872.087	267.0846423	170.2716582
DQM800	POP-1	hlh-2	31	AC	6520.532	2289.616	4230.916	291.8355622	186.0508514
DQM800	POP-1	hlh-2	31	AC	4480.534	2294.182	2186.352	150.807831	96.14292772
DQM800	POP-1	hlh-2	32	AC	3910.143	2271.691	1638.452	113.0153755	72.04950173
DQM800	POP-1	hlh-2	33	AC	4216.987	2269.043	1947.944	134.363181	85.65914326
DQM800	POP-1	hlh-2	34	AC	3676.519	2270.178	1406.341	97.00507323	61.84262237
DQM800	POP-1	hlh-2	35	AC	5475.75	2328.657	3147.093	217.0767879	138.3906776
DQM800	POP-1	hlh-2	35	AC	6996.026	2346.964	4649.062	320.6779862	204.4384581
DQM800	POP-1	hlh-2	35	AC	6975.816	2316.737	4659.079	321.368928	204.878947
DQM800	POP-1	hlh-2	35	AC	5518.199	2300	3218.199	221.9814609	141.5175021
DQM800	POP-1	hlh-2	35	AC	5434.786	2299.613	3135.173	216.254583	137.866506
DQM800	POP-1	hlh-2	35	AC	9088.313	2287.308	6801.005	469.1123903	299.06828
DQM800	POP-1	hlh-2	36	AC	3765.089	2287.861	1477.228	101.8946403	64.95981655
DQM800	POP-1	hlh-2	36	AC	4819.146	2276.9	2542.246	175.3563036	111.7930568
DQM800	POP-1	hlh-2	37	AC	3855.155	2299.296	1555.859	107.3183646	68.41754638
DQM800	POP-1	hlh-2	38	AC	3932.013	2280.734	1651.279	113.9001425	72.6135579
DQM800	POP-1	hda-1	1	AC	5048.985	2272.087	2776.898	191.5418763	122.1116745
DQM800	POP-1	hda-1	1	AC	4975.842	2281.371	2694.471	185.8563156	118.4870188
DQM800	POP-1	hda-1	1	AC	4342.798	2266.865	2075.933	143.1914683	91.28734822
DQM800	POP-1	hda-1	2	AC	3923.017	2272.022	1650.995	113.8805531	72.60106924
DQM800	POP-1	hda-1	3	AC	3918.88	2261.533	1657.347	114.3186945	72.88039292
DQM800	POP-1	hda-1	4	AC	5310.041	2279.735	3030.306	209.0211801	133.2550709
DQM800	POP-1	hda-1	4	AC	4653.885	2269.406	2384.479	164.4740216	104.8553902
DQM800	POP-1	hda-1	5	AC	4001.944	2295.695	1706.249	117.6918039	75.03081584
DQM800	POP-1	hda-1	6	AC	5171.064	2269.242	2901.822	200.1587493	127.6050987
DQM800	POP-1	hda-1	6	AC	5529.487	2266.907	3262.58	225.0427257	143.469118
DQM800	POP-1	hda-1	6	AC	3931.428	2272.614	1658.814	114.4198836	72.94490297
DQM800	POP-1	hda-1	6	AC	4616.975	2271.096	2345.879	161.8115124	103.1579888
DQM800	POP-1	hda-1	6	AC	5505.94	2245.048	3260.892	224.9262926	143.3948897
DQM800	POP-1	hda-1	6	AC	6204.442	2266.458	3937.984	271.6300146	173.1694215
DQM800	POP-1	hda-1	6	AC	5001.72	2253.54	2748.18	189.5609971	120.8488254
DQM800	POP-1	hda-1	6	AC	5385.625	2253.829	3131.796	216.0216479	137.7180054
DQM800	POP-1	hda-1	7	AC	4183.297	2345.735	1837.562	126.7493704	80.80519081
DQM800	POP-1	hda-1	8	AC	4026.685	2301.221	1725.464	119.0171955	75.87577875
DQM800	POP-1	hda-1	9	AC	3989.558	2269.967	1719.591	118.612094	75.61751869
DQM800	POP-1	hda-1	10	AC	4010.84	2271.817	1739.023	119.9524535	76.47202399
DQM800	POP-1	hda-1	11	AC	5394.964	2297.619	3097.345	213.645324	136.2030526
DQM800	POP-1	hda-1	11	AC	4926.396	2300.728	2625.668	181.1104964	115.4614667
DQM800	POP-1	hda-1	11	AC	4434.462	2292.984	2141.478	147.7125606	94.16963259
DQM800	POP-1	hda-1	11	AC	4576.374	2300.191	2276.183	157.0040969	100.0931678
DQM800	POP-1	hda-1	11	AC	5396.425	2316.492	3079.933	212.4442978	135.437375
DQM800	POP-1	hda-1	11	AC	6279.142	2293.22	3985.922	274.9366302	175.2774534
DQM800	POP-1	hda-1	11	AC	5393.299	2282.846	3110.453	214.5494735	136.7794655
DQM800	POP-1	hda-1	11	AC	6254.86	2297.33	3957.53	272.9782375	174.0289399
DQM800	POP-1	hda-1	11	AC	5252.986	2299.865	2953.121	203.6971964	129.8609276
DQM800	POP-1	hda-1	12	AC	4090.256	2277.317	1812.939	125.0509517	79.7224158
DQM800	POP-1	hda-1	13	AC	4064.913	2284.922	1779.991	122.7783001	78.27355616
DQM800	POP-1	hda-1	14	AC	4928.144	2348.119	2580.025	177.9621828	113.4543555
DQM800	POP-1	hda-1	14	AC	3990.081	2321.347	1668.734	115.1041347	73.38112634
DQM800	POP-1	hda-1	14	AC	4682.862	2324.609	2358.253	162.6650329	103.7021247
DQM800	POP-1	hda-1	14	AC	4275.087	2323.334	1951.753	134.6259141	85.82664072
DQM800	POP-1	hda-1	14	AC	5017.195	2314.992	2702.203	186.3896451	118.8270268
DQM800	POP-1	hda-1	14	AC	4569.797	2302.649	2267.148	156.3808904	99.69586155
DQM800	POP-1	hda-1	14	AC	4870.593	2289.196	2581.397	178.0568191	113.514688
DQM800	POP-1	hda-1	14	AC	4644.989	2299.747	2345.242	161.7675741	103.1299773
DQM800	POP-1	hda-1	14	AC	4991.254	2301.773	2689.481	185.5121207	118.2675879
DQM800	POP-1	hda-1	14	AC	5090.94	2292.323	2798.617	193.0399861	123.0667486
DQM800	POP-1	hda-1	15	AC	3663.059	2268.433	1394.626	96.1970086	61.32746543
DQM800	POP-1	hda-1	16	AC	4002.662	2267.771	1734.891	119.6674409	76.29032288
DQM800	POP-1	hda-1	17	AC	4077.629	2273.705	1803.924	124.4291247	79.32598902
DQM800	POP-1	hda-1	18	AC	5126.279	2314.969	2811.31	193.9155101	123.6249122
DQM800	POP-1	hda-1	18	AC	5368.369	2295.525	3072.844	211.9553204	135.1256424
DQM800	POP-1	hda-1	18	AC	4549.13	2302.147	2246.983	154.9899708	98.80912321
DQM800	POP-1	hda-1	18	AC	4069.011	2286.13	1782.881	122.9776434	78.40064139
DQM800	POP-1	hda-1	18	AC	4709.664	2304.941	2404.723	165.8703904	105.7456025
DQM800	POP-1	hda-1	18	AC	4686.118	2284.098	2402.02	165.6839458	105.6267404
DQM800	POP-1	hda-1	19	AC	4221.735	2339.86	1881.875	129.8059448	82.75381645
DQM800	POP-1	hda-1	19	AC	5219.608	2332.745	2886.863	199.1269235	126.9472897
DQM800	POP-1	hda-1	19	AC	5468.507	2321.118	3147.389	217.097205	138.403694
DQM800	POP-1	hda-1	19	AC	6018.621	2348.962	3669.659	253.121782	161.370063
DQM800	POP-1	hda-1	19	AC	5132.417	2385.259	2747.158	189.4905026	120.8038838
DQM800	POP-1	hda-1	19	AC	5408.779	2447.695	2961.084	204.2464596	130.2110936
DQM800	POP-1	hda-1	20	AC	4210.831	2302.264	1908.567	131.6470768	83.92757393
DQM800	POP-1	hda-1	21	AC	4941.928	2370.406	2571.522	177.375672	113.0804435
DQM800	POP-1	hda-1	22	AC	3876.297	2398.469	1477.828	101.9360264	64.98620102
DQM800	POP-1	hda-1	23	AC	3809.569	2296.388	1513.181	104.3745676	66.54081845
DQM800	POP-1	hda-1	24	AC	3873.458	2371.573	1501.885	103.5954043	66.04408668
DQM800	POP-1	hda-1	25	AC	4068.702	2282.836	1785.866	123.1835395	78.53190417
DQM800	POP-1	hda-1	26	AC	3906.881	2281.262	1625.619	112.1301947	71.48518171
DQM800	POP-1	hda-1	27	AC	3887.984	2302.847	1585.137	109.337871	69.70502097
DQM800	POP-1	hda-1	28	AC	4367.373	2333.795	2033.578	140.2699508	89.42482393
DQM800	POP-1	hda-1	29	AC	3992.101	2334.441	1657.66	114.3402843	72.89415682
DQM800	POP-1	hda-1	30	AC	4041.989	2396.034	1645.955	113.5329094	72.37943963
DQM800	POP-1	hda-1	30	AC	4125.712	2310.728	1814.984	125.1920095	79.8123429
DQM800	POP-1	pbrm-1	1	AC	3820.576	2301.032	1519.544	104.8134677	66.82062584
DQM800	POP-1	pbrm-1	2	AC	3838.898	2270.653	1568.245	108.1727128	68.96220996
DQM800	POP-1	pbrm-1	3	AC	3855.533	2261.671	1593.862	109.9396946	70.08869526
DQM800	POP-1	pbrm-1	4	AC	3743.879	2278.464	1465.415	101.0798159	64.44035014
DQM800	POP-1	pbrm-1	5	AC	3880.936	2278.243	1602.693	110.5488298	70.4770308
DQM800	POP-1	pbrm-1	6	AC	3861.489	2261.058	1600.431	110.392804	70.37756132
DQM800	POP-1	pbrm-1	7	AC	3816.683	2307.132	1509.551	104.1241813	66.38119236
DQM800	POP-1	pbrm-1	8	AC	3994.757	2356.295	1638.462	113.0160653	72.04994147
DQM800	POP-1	pbrm-1	9	AC	4037.807	2280.696	1757.111	121.2001081	77.26742805
DQM800	POP-1	pbrm-1	10	AC	3870.878	2320.508	1550.37	106.9397503	68.17617238
DQM800	POP-1	pbrm-1	11	AC	3769.19	2374.949	1394.241	96.17045248	61.31053539
DQM800	POP-1	pbrm-1	12	AC	3959.724	2371.022	1588.702	109.5837737	69.86178875
DQM800	POP-1	pbrm-1	13	AC	3978.807	2294.499	1684.308	116.1783813	74.06597945
DQM800	POP-1	pbrm-1	14	AC	3729.041	2289.227	1439.814	99.31393774	63.31456843
DQM800	POP-1	pbrm-1	15	AC	3909.814	2282.177	1627.637	112.2693901	71.57392151
DQM800	POP-1	pbrm-1	16	AC	3801.962	2302.885	1499.077	103.4017171	65.92060732
DQM800	POP-1	pbrm-1	17	AC	4061.29	2407.389	1653.901	114.081	72.72885807
DQM800	POP-1	pbrm-1	18	AC	3887.904	2304.028	1583.876	109.2508911	69.64956959
DQM800	POP-1	pbrm-1	19	AC	3874.4	2314.429	1559.971	107.6019977	68.59836801
DQM800	POP-1	pbrm-1	20	AC	3728.313	2296.652	1431.661	98.7515689	62.95604735
DQM800	POP-1	pbrm-1	21	AC	3550.995	2294.292	1256.703	86.6835046	55.26242146
DQM800	POP-1	pbrm-1	22	AC	3824.96	2316.814	1508.146	104.0272688	66.31940871
DQM800	POP-1	pbrm-1	23	AC	3775.016	2326.838	1448.178	99.89086071	63.68236806
DQM800	POP-1	pbrm-1	24	AC	3893.848	2307.513	1586.335	109.4205053	69.75770198
DQM800	POP-1	pbrm-1	25	AC	3685.203	2305.551	1379.652	95.16414817	60.66899681
DQM800	POP-1	pbrm-1	26	AC	3717.464	2306.224	1411.24	97.34299117	62.05805164
DQM800	POP-1	pbrm-1	27	AC	3611.98	2329.93	1282.05	88.43186264	56.37703374
DQM800	POP-1	pbrm-1	28	AC	3904.54	2284.088	1620.452	111.7737909	71.25796738
DQM800	POP-1	pbrm-1	29	AC	3769.77	2329.934	1439.836	99.31545523	63.31553587
DQM800	POP-1	pbrm-1	30	AC	3787.751	2304.709	1483.042	102.2956721	65.21548214
DQM800	POP-1	pbrm-1	31	AC	3759.836	2370.098	1389.738	95.8598494	61.11251989
DQM800	POP-1	pbrm-1	32	AC	3897.595	2381.701	1515.894	104.561702	66.66012027
DQM800	POP-1	pbrm-1	33	AC	3654.138	2326.963	1327.175	91.54444624	58.36136637
DQM800	POP-1	pbrm-1	34	AC	3688.106	2320.532	1367.574	94.33104491	60.13787726
DQM800	POP-1	pbrm-1	35	AC	3793.407	2419.349	1374.058	94.77829127	60.42300552
DQM800	POP-1	swsn-4	2	AC	4153.759	2361.609	1792.15	123.6169905	78.80823761
DQM800	POP-1	swsn-4	2	AC	5008.345	2383.702	2624.643	181.0397951	115.4163933
DQM800	POP-1	swsn-4	2	AC	4810.094	2375.15	2434.944	167.954942	107.0745447
DQM800	POP-1	swsn-4	3	AC	3852.213	2303.869	1548.344	106.8000031	68.0870808
DQM800	POP-1	swsn-4	3	AC	5163.26	2306.784	2856.476	197.0309218	125.6110478
DQM800	POP-1	swsn-4	3	AC	5369.161	2303.981	3065.18	211.4266813	134.7886247
DQM800	POP-1	swsn-4	4	AC	4050.798	2329.675	1721.123	118.7177666	75.68488705
DQM800	POP-1	swsn-4	4	AC	4161.765	2326.849	1834.916	126.5668575	80.68883526
DQM800	POP-1	swsn-4	5	AC	4905.836	2355.589	2550.247	175.908188	112.1448939
DQM800	POP-1	swsn-4	5	AC	4935.99	2363.065	2572.925	177.4724466	113.1421392
DQM800	POP-1	swsn-4	5	AC	5082.237	2359.315	2722.922	187.818778	119.7381268
DQM800	POP-1	swsn-4	6	AC	4096.787	2328.97	1767.817	121.938575	77.73821509
DQM800	POP-1	swsn-4	7	AC	4189.491	2317.428	1872.063	129.1291432	82.32234228
DQM800	POP-1	swsn-4	7	AC	3458.253	2320.57	1137.683	78.47387137	50.02862047
DQM800	POP-1	swsn-4	8	AC	3921.894	2346.3	1575.594	108.6796242	69.28537585
DQM800	POP-1	swsn-4	8	AC	3494.556	2341.849	1152.707	79.51018064	50.68928781
DQM800	POP-1	swsn-4	9	AC	4575.626	2367.855	2207.771	152.2852477	97.08480961
DQM800	POP-1	swsn-4	9	AC	3913.831	2360.198	1553.633	107.164822	68.31965997
DQM800	POP-1	swsn-4	10	AC	4582.919	2455.542	2127.377	146.739917	93.54955338
DQM800	POP-1	swsn-4	10	AC	4072.975	2421.988	1650.987	113.8800013	72.60071745
DQM800	POP-1	swsn-4	10	AC	4825.006	2447.282	2377.724	164.0080825	104.558345
DQM800	POP-1	swsn-4	11	AC	4130.563	2328.854	1801.709	124.2763409	79.22858632
DQM800	POP-1	swsn-4	12	AC	3906.349	2336.806	1569.543	108.2622448	69.01928838
DQM800	POP-1	swsn-4	12	AC	4049.23	2331.786	1717.444	118.4640005	75.52310623
DQM800	POP-1	swsn-4	12	AC	4045.11	2342.948	1702.162	117.4098952	74.85109357
DQM800	POP-1	swsn-4	13	AC	5051.018	2458.285	2592.733	178.8387415	114.0131788
DQM800	POP-1	swsn-4	13	AC	4058.087	2476.268	1581.819	109.1090055	69.55911481
DQM800	POP-1	swsn-4	14	AC	4202.503	2516.256	1686.247	116.3121275	74.15124529
DQM800	POP-1	swsn-4	15	AC	3579.402	2389.717	1189.685	82.06080926	52.3153632
DQM800	POP-1	swsn-4	16	AC	6010.675	2363.389	3647.286	251.5785613	160.3862298
DQM800	POP-1	swsn-4	16	AC	4771.629	2387.121	2384.508	164.4760219	104.8566655
DQM800	POP-1	swsn-4	16	AC	5084.351	2394.955	2689.396	185.5062577	118.2638501
DQM800	POP-1	swsn-4	17	AC	4719.676	2348.674	2371.002	163.5444196	104.2627509
DQM800	POP-1	swsn-4	17	AC	4910.027	2352.894	2557.133	176.3831631	112.4476997
DQM800	POP-1	swsn-4	18	AC	4817.779	2325.517	2492.262	171.9085612	109.5950539
DQM800	POP-1	swsn-4	19	AC	3723.645	2392.87	1330.775	91.79276316	58.51967324
DQM800	POP-1	swsn-4	20	AC	4301.079	2269.093	2031.986	140.1601395	89.35481712
DQM800	POP-1	swsn-4	21	AC	3600.003	2364.411	1235.592	85.22733281	54.3340836
DQM800	POP-1	swsn-4	22	AC	3935.09	2370.055	1565.035	107.9512969	68.821053
DQM800	POP-1	swsn-4	23	AC	4262.98	2358.809	1904.171	131.3438542	83.73426366
DQM800	POP-1	swsn-4	24	AC	3597.523	2312.707	1284.816	88.62265281	56.49866619
DQM800	POP-1	swsn-4	25	AC	3482.046	2339.131	1142.915	78.83475862	50.25869312
DQM800	POP-1	swsn-4	26	AC	3577.123	2278.027	1299.096	89.60764325	57.12661677
DQM800	POP-1	swsn-4	27	AC	3661.552	2300.163	1361.389	93.90442264	59.86589727
DQM800	POP-1	swsn-4	27	AC	3501.401	2321.498	1179.903	81.38607701	51.88520826
DQM800	POP-1	swsn-4	27	AC	3380.504	2306.092	1074.412	74.10963255	47.24633328
DQM800	POP-1	swsn-4	28	AC	3692.232	2319.984	1372.248	94.65344304	60.34341235
DQM800	POP-1	swsn-4	29	AC	3460.371	2271.778	1188.593	81.98548646	52.26734345
DQM800	POP-1	swsn-4	30	AC	3663.519	2321.253	1342.266	92.58537697	59.02497997
DQM800	POP-1	swsn-4	31	AC	4639.379	2568.286	2071.093	142.85762	91.07451343
DQM800	POP-1	swsn-4	31	AC	5110.022	2295.878	2814.144	194.1109907	123.7495349
DQM800	POP-1	swsn-4	31	AC	4412.684	2294.614	2118.07	146.0979488	93.14028615
DQM800	POP-1	swsn-4	32	AC	3689.474	2301.777	1387.697	95.7190675	61.02276869
DQM800	POP-1	swsn-4	33	AC	3810.208	2314.366	1495.842	103.1785767	65.77835101
DQM800	POP-1	swsn-4	34	AC	3555.146	2387.649	1167.497	80.53034932	51.3396652
DQM800	POP-1	swsn-4	35	AC	3919.55	2282.831	1636.719	112.8958385	71.97329456
DQM800	POP-1	swsn-8	1	AC	3948.907	2342.988	1605.919	110.7713493	70.61889135
DQM800	POP-1	swsn-8	2	AC	4239.138	2411.231	1827.907	126.0833983	80.38062058
DQM800	POP-1	swsn-8	2	AC	4861.978	2421.839	2440.139	168.3132771	107.3029903
DQM800	POP-1	swsn-8	2	AC	4898.041	2438.951	2459.09	169.6204587	108.1363441
DQM800	POP-1	swsn-8	2	AC	4796.006	2434.87	2361.136	162.8638933	103.8289021
DQM800	POP-1	swsn-8	3	AC	4145.52	2403.979	1741.541	120.1261374	76.58275085
DQM800	POP-1	swsn-8	4-left	AC	4189.446	2399.362	1790.084	123.4744842	78.71738705
DQM800	POP-1	swsn-8	4-right	AC	3936.001	2385.851	1550.15	106.9245754	68.16649807
DQM800	POP-1	swsn-8	5	AC	4134.365	2325.021	1809.344	124.8029797	79.5643288
DQM800	POP-1	swsn-8	6	AC	3681.378	2297.394	1383.984	95.46295619	60.85949274
DQM800	POP-1	swsn-8	7	AC	3766.738	2310.371	1456.367	100.4557127	64.04247221
DQM800	POP-1	swsn-8	8	AC	4118.827	2366.483	1752.344	120.8712951	77.05780338
DQM800	POP-1	swsn-8	8	AC	4569.096	2376.215	2192.881	151.2581813	96.43003481
DQM800	POP-1	swsn-8	9	AC	3749.349	2340.063	1409.286	97.20821027	61.97212618
DQM800	POP-1	swsn-8	10	AC	3792.439	2366.513	1425.926	98.35598625	62.70385571
DQM800	POP-1	swsn-8	11	AC	3818.913	2314.47	1504.443	103.7718472	66.1565725
DQM800	POP-1	swsn-8	12	AC	3907.739	2341.498	1566.241	108.034483	68.87408581
DQM800	POP-1	swsn-8	13	AC	3521.359	2273.88	1247.479	86.04726148	54.85680408
DQM800	POP-1	swsn-8	14	AC	3937.082	2345.812	1591.27	109.7609064	69.97471431
DQM800	POP-1	swsn-8	15	AC	4116.28	2297.948	1818.332	125.4229442	79.95956828
DQM800	POP-1	swsn-8	16	AC	3884.13	2268.063	1616.067	111.4713271	71.06514082
DQM800	POP-1	swsn-8	17	AC	3977.081	2265.947	1711.134	118.0287562	75.24562947
DQM800	POP-1	swsn-8	18	AC	4062.221	2669.844	1392.377	96.0418795	61.22856762
DQM800	POP-1	swsn-8	18	AC	3884.291	2678.75	1205.541	83.15450733	53.01261701
DQM800	POP-1	swsn-8	19	AC	3739.542	2395.513	1344.029	92.70698328	59.10250636
DQM800	POP-1	swsn-8	20	AC	4734.478	2354.24	2380.238	164.1814905	104.6688959
DQM800	POP-1	swsn-8	20	AC	4581.048	2352.542	2228.506	153.7154842	97.9966132
DQM800	POP-1	swsn-8	20	AC	3878.638	2339.391	1539.247	106.17252	67.68704813
DQM800	POP-1	swsn-8	21	AC	3958.784	2321.788	1636.996	112.9149451	71.98547539
DQM800	POP-1	swsn-8	23	AC	3963.618	2419.931	1543.687	106.4787775	67.88229327
DQM800	POP-1	swsn-8	24	AC	4109.287	2347.778	1761.509	121.5034686	77.46082628
DQM800	POP-1	swsn-8	25	AC	4065.237	2314.028	1751.209	120.7930063	77.00789274
DQM800	POP-1	swsn-8	26	AC	4177.196	2270.69	1906.506	131.5049153	83.83694325
DQM800	POP-1	swsn-8	27	AC	3626.947	2321.953	1304.994	90.01446914	57.38597619
DQM800	POP-1	swsn-8	28	AC	4103.361	2324.898	1778.463	122.6729033	78.20636368
DQM800	POP-1	swsn-8	29	AC	3799.173	2354.62	1444.553	99.64081937	63.52296184
DQM800	POP-1	swsn-8	30	AC	3692.69	2260.691	1431.999	98.7748831	62.97091061
DQM800	POP-1	swsn-8	31	AC	6567.224	2287.198	4280.026	295.2230189	188.210421
DQM800	POP-1	swsn-8	31	AC	5658.126	2294.382	3363.744	232.020707	147.9177169
DQM800	POP-1	swsn-8	31	AC	4877.521	2281.657	2595.864	179.0547082	114.1508618
DQM800	POP-1	swsn-8	31	AC	4342.345	2283.625	2058.72	142.0041685	90.53042152
DQM800	POP-1	swsn-8	31	AC	4282.59	2291.185	1991.405	137.360987	87.57030294
DQM800	POP-1	swsn-8	32	AC	3814.004	2322.239	1491.765	102.8973578	65.59906848
DQM800	POP-1	swsn-8	33	AC	4100.658	2329.82	1770.838	122.1469543	77.87106094
DQM800	POP-1	swsn-8	33	AC	4467.925	2344.96	2122.965	146.4355909	93.35553952
DQM800	POP-1	swsn-8	33	AC	4940.889	2347.62	2593.269	178.8757131	114.0367489
