# Supplementary material for: Dynamic compartmentalization of the pro-invasive transcription factor NHR-67 reveals a role for Groucho in regulating a proliferative-invasive cellular switch in C. elegans
Source: eLife. 2023 Dec 1;12:RP84355. doi: 10.7554/eLife.84355 (PMC10691804; doi:10.7554/eLife.84355)
Supplement: Figure 6—source data 1. [file elife-84355-fig6-data1.zip]

Archive with 1 entries (1 files):
- MedwigKinneyetal2023_Fig6SourceData1.csv
