# Supplementary material for: Dynamic compartmentalization of the pro-invasive transcription factor NHR-67 reveals a role for Groucho in regulating a proliferative-invasive cellular switch in C. elegans
Source: eLife. 2023 Dec 1;12:RP84355. doi: 10.7554/eLife.84355 (PMC10691804; doi:10.7554/eLife.84355)
Supplement: Figure 6—source data 1. [file elife-84355-fig6-data1.zip › MedwigKinneyetal2023_Fig6SourceData1.csv]

Strain	RNAi	Image	Time	Expression	MGV	MGV_BS	MGV_Normalized
DQM1135	pop-1	1	1	lag-1	2233.727	189.041	100
DQM1135	pop-1	1	1	lag-2	2142.996	92.669	100
DQM1135	pop-1	1	2	lag-1	2240.6	195.914	103.636
DQM1135	pop-1	1	2	lag-2	2136.779	86.452	93.291
DQM1135	pop-1	1	3	lag-1	2223.713	179.027	94.703
DQM1135	pop-1	1	3	lag-2	2137.78	87.453	94.371
DQM1135	pop-1	1	4	lag-1	2235.555	190.869	100.967
DQM1135	pop-1	1	4	lag-2	2142.023	91.696	98.95
DQM1135	pop-1	1	5	lag-1	2246.751	202.065	106.89
DQM1135	pop-1	1	5	lag-2	2157.218	106.891	115.347
DQM1135	pop-1	1	6	lag-1	2242.811	198.125	104.805
DQM1135	pop-1	1	6	lag-2	2158.834	108.507	117.091
DQM1135	pop-1	1	7	lag-1	2239.871	195.185	103.25
DQM1135	pop-1	1	7	lag-2	2163.583	113.256	122.216
DQM1135	pop-1	1	8	lag-1	2252.313	207.627	109.832
DQM1135	pop-1	1	8	lag-2	2161.357	111.03	119.814
DQM1135	pop-1	1	9	lag-1	2239.313	194.627	102.955
DQM1135	pop-1	1	9	lag-2	2170.376	120.049	129.546
DQM1135	pop-1	1	10	lag-1	2235.733	191.047	101.061
DQM1135	pop-1	1	10	lag-2	2171.643	121.316	130.913
DQM1135	pop-1	1	11	lag-1	2230.669	185.983	98.382
DQM1135	pop-1	1	11	lag-2	2164.261	113.934	122.947
DQM1135	pop-1	1	12	lag-1	2227.731	183.045	96.828
DQM1135	pop-1	1	12	lag-2	2175.652	125.325	135.239
DQM1135	pop-1	1	13	lag-1	2228.534	183.848	97.253
DQM1135	pop-1	1	13	lag-2	2170.38	120.053	129.55
DQM1135	pop-1	1	14	lag-1	2218.986	174.3	92.202
DQM1135	pop-1	1	14	lag-2	2181.677	131.35	141.741
DQM1135	pop-1	1	15	lag-1	2222.184	177.498	93.894
DQM1135	pop-1	1	15	lag-2	2184.321	133.994	144.594
DQM1135	pop-1	1	16	lag-1	2204.538	159.852	84.559
DQM1135	pop-1	1	16	lag-2	2187.934	137.607	148.493
DQM1135	pop-1	1	17	lag-1	2211.594	166.908	88.292
DQM1135	pop-1	1	17	lag-2	2175.864	125.537	135.468
DQM1135	pop-1	1	18	lag-1	2195.73	151.044	79.9
DQM1135	pop-1	1	18	lag-2	2185.292	134.965	145.642
DQM1135	pop-1	1	19	lag-1	2200.355	155.669	82.347
DQM1135	pop-1	1	19	lag-2	2181.897	131.57	141.978
DQM1135	pop-1	1	20	lag-1	2199.224	154.538	81.748
DQM1135	pop-1	1	20	lag-2	2193.5	143.173	154.499
DQM1135	pop-1	1	21	lag-1	2189.628	144.942	76.672
DQM1135	pop-1	1	21	lag-2	2187.774	137.447	148.32
DQM1135	pop-1	1	22	lag-1	2188.306	143.62	75.973
DQM1135	pop-1	1	22	lag-2	2193.816	143.489	154.84
DQM1135	pop-1	2	1	lag-1	2219.504	186.831	100
DQM1135	pop-1	2	1	lag-2	2124.304	88.439	100
DQM1135	pop-1	2	2	lag-1	2218.052	185.379	99.223
DQM1135	pop-1	2	2	lag-2	2123.216	87.351	98.77
DQM1135	pop-1	2	3	lag-1	2232.355	199.682	106.878
DQM1135	pop-1	2	3	lag-2	2134.003	98.138	110.967
DQM1135	pop-1	2	4	lag-1	2242.15	209.477	112.121
DQM1135	pop-1	2	4	lag-2	2128.804	92.939	105.088
DQM1135	pop-1	2	5	lag-1	2242.486	209.813	112.301
DQM1135	pop-1	2	5	lag-2	2130.408	94.543	106.902
DQM1135	pop-1	2	6	lag-1	2222.255	189.582	101.472
DQM1135	pop-1	2	6	lag-2	2125.476	89.611	101.325
DQM1135	pop-1	2	7	lag-1	2232.369	199.696	106.886
DQM1135	pop-1	2	7	lag-2	2125.015	89.15	100.804
DQM1135	pop-1	2	8	lag-1	2239.373	206.7	110.635
DQM1135	pop-1	2	8	lag-2	2143.766	107.901	122.006
DQM1135	pop-1	2	9	lag-1	2229.675	197.002	105.444
DQM1135	pop-1	2	9	lag-2	2137.08	101.215	114.446
DQM1135	pop-1	2	10	lag-1	2226.791	194.118	103.9
DQM1135	pop-1	2	10	lag-2	2149.613	113.748	128.617
DQM1135	pop-1	2	11	lag-1	2234.347	201.674	107.945
DQM1135	pop-1	2	11	lag-2	2157.17	121.305	137.162
DQM1135	pop-1	2	12	lag-1	2216.319	183.646	98.295
DQM1135	pop-1	2	12	lag-2	2162.202	126.337	142.852
DQM1135	pop-1	2	13	lag-1	2234.419	201.746	107.983
DQM1135	pop-1	2	13	lag-2	2143.351	107.486	121.537
DQM1135	pop-1	2	14	lag-1	2227.565	194.892	104.315
DQM1135	pop-1	2	14	lag-2	2154.486	118.621	134.127
DQM1135	pop-1	2	15	lag-1	2224.815	192.142	102.843
DQM1135	pop-1	2	15	lag-2	2155.292	119.427	135.039
DQM1135	pop-1	2	16	lag-1	2228.196	195.523	104.652
DQM1135	pop-1	2	16	lag-2	2144.468	108.603	122.8
DQM1135	pop-1	2	17	lag-1	2224.707	192.034	102.785
DQM1135	pop-1	2	17	lag-2	2144.602	108.737	122.951
DQM1135	pop-1	2	18	lag-1	2221.22	188.547	100.918
DQM1135	pop-1	2	18	lag-2	2154.758	118.893	134.435
DQM1135	pop-1	2	19	lag-1	2219.377	186.704	99.932
DQM1135	pop-1	2	19	lag-2	2154.222	118.357	133.829
DQM1135	pop-1	2	20	lag-1	2213.409	180.736	96.738
DQM1135	pop-1	2	20	lag-2	2160.666	124.801	141.115
DQM1135	pop-1	2	21	lag-1	2206.141	173.468	92.848
DQM1135	pop-1	2	21	lag-2	2175.571	139.706	157.969
DQM1135	pop-1	2	22	lag-1	2204.486	171.813	91.962
DQM1135	pop-1	2	22	lag-2	2176.216	140.351	158.698
DQM1135	pop-1	3	1	lag-1	2254.797	219.927	100
DQM1135	pop-1	3	1	lag-2	2114.537	70.764	100
DQM1135	pop-1	3	2	lag-1	2269.693	234.823	106.773
DQM1135	pop-1	3	2	lag-2	2107.303	63.53	89.777
DQM1135	pop-1	3	3	lag-1	2263.937	229.067	104.156
DQM1135	pop-1	3	3	lag-2	2121.794	78.021	110.255
DQM1135	pop-1	3	4	lag-1	2236.374	201.504	91.623
DQM1135	pop-1	3	4	lag-2	2118.389	74.616	105.443
DQM1135	pop-1	3	5	lag-1	2217.748	182.878	83.154
DQM1135	pop-1	3	5	lag-2	2137.099	93.326	131.883
DQM1135	pop-1	3	6	lag-1	2222.389	187.519	85.264
DQM1135	pop-1	3	6	lag-2	2128.743	84.97	120.075
DQM1135	pop-1	3	7	lag-1	2212.585	177.715	80.806
DQM1135	pop-1	3	7	lag-2	2145.934	102.161	144.369
DQM1135	pop-1	3	8	lag-1	2228.741	193.871	88.152
DQM1135	pop-1	3	8	lag-2	2146.639	102.866	145.365
DQM1135	pop-1	3	9	lag-1	2231.051	196.181	89.203
DQM1135	pop-1	3	9	lag-2	2151.116	107.343	151.692
DQM1135	pop-1	3	10	lag-1	2221.752	186.882	84.975
DQM1135	pop-1	3	10	lag-2	2162.283	118.51	167.472
DQM1135	pop-1	3	11	lag-1	2224.619	189.749	86.278
DQM1135	pop-1	3	11	lag-2	2153.724	109.951	155.377
DQM1135	pop-1	3	12	lag-1	2203.649	168.779	76.743
DQM1135	pop-1	3	12	lag-2	2137.311	93.538	132.183
DQM1135	pop-1	3	13	lag-1	2211.922	177.052	80.505
DQM1135	pop-1	3	13	lag-2	2152.516	108.743	153.67
DQM1135	pop-1	3	14	lag-1	2223.265	188.395	85.663
DQM1135	pop-1	3	14	lag-2	2143.184	99.411	140.482
DQM1135	pop-1	3	15	lag-1	2225.459	190.589	86.66
DQM1135	pop-1	3	15	lag-2	2149.908	106.135	149.984
DQM1135	pop-1	3	16	lag-1	2219.812	184.942	84.092
DQM1135	pop-1	3	16	lag-2	2148.774	105.001	148.382
DQM1135	pop-1	3	17	lag-1	2216.632	181.762	82.647
DQM1135	pop-1	3	17	lag-2	2148.977	105.204	148.669
DQM1135	pop-1	3	18	lag-1	2198.119	163.249	74.229
DQM1135	pop-1	3	18	lag-2	2152.396	108.623	153.5
DQM1135	pop-1	3	19	lag-1	2205.126	170.256	77.415
DQM1135	pop-1	3	19	lag-2	2149.709	105.936	149.703
DQM1135	pop-1	3	20	lag-1	2217.097	182.227	82.858
DQM1135	pop-1	3	20	lag-2	2142.893	99.12	140.071
DQM1135	pop-1	3	21	lag-1	2212.864	177.994	80.933
DQM1135	pop-1	3	21	lag-2	2142.301	98.528	139.235
DQM1135	pop-1	3	22	lag-1	2211.272	176.402	80.209
DQM1135	pop-1	3	22	lag-2	2143.447	99.674	140.854
